# Supplementary material for: Non-Avian Animal Reservoirs Present a Source of Influenza A PB1-F2 Proteins with Novel Virulence-Enhancing Markers
Source: PLoS One. 2014 Nov 4;9(11):e111603. doi: 10.1371/journal.pone.0111603 (PMC4219726; doi:10.1371/journal.pone.0111603)
Supplement: Table S1 — We acknowledge the authors, originating and submitting laboratories of the sequences from GISAID's EpiFlu Database on which this research is based. The list is detailed below. All submitters of data may be contacted directly via the GISAID website www.gisaid.org. (XLS) [file pone.0111603.s003.xls]

## Sheet: Acknowledge Table
We acknowledge the authors, originating and submitting laboratories of the sequences from GISAID’s EpiFlu™ Database on which this research is based. The list is detailed below.
All submitters of data may be contacted directly via the GISAID website www.gisaid.org
Segment ID	Segment	Country	Collection date	Isolate name	Originating Lab	Submitting Lab	Authors
EPI489505	PB1	Germany	2011-Dec-20	A/swine/Niederwinden/IDT14445/2011		Other Database Import	Lange,J.; Groth,M.; Schlegel,M.; Wieczorek,K.; Ulrich,R.; Koeppen,S.; Schulz,K.; Appl,D.; Krumbholz,A.; Sauerbrei,A.; Platzer,M.; Zell,R.; Duerrwald,R.
EPI489496	PB1	Germany	2011-Nov-17	A/swine/Altenberge/IDT14252/2011		Other Database Import	Lange,J.; Groth,M.; Schlegel,M.; Wieczorek,K.; Ulrich,R.; Koeppen,S.; Schulz,K.; Appl,D.; Krumbholz,A.; Sauerbrei,A.; Platzer,M.; Zell,R.; Duerrwald,R.
EPI489487	PB1	Germany	2011-Nov-09	A/swine/Langefoerden/IDT14189/2011		Other Database Import	Lange,J.; Groth,M.; Schlegel,M.; Wieczorek,K.; Ulrich,R.; Koeppen,S.; Schulz,K.; Appl,D.; Krumbholz,A.; Sauerbrei,A.; Platzer,M.; Zell,R.; Duerrwald,R.
EPI489479	PB1	Germany	2011-Nov-09	A/swine/Neumarkt/IDT14179/2011		Other Database Import	Lange,J.; Groth,M.; Schlegel,M.; Wieczorek,K.; Ulrich,R.; Koeppen,S.; Schulz,K.; Appl,D.; Krumbholz,A.; Sauerbrei,A.; Platzer,M.; Zell,R.; Duerrwald,R.
EPI489471	PB1	Germany	2011-Oct-27	A/swine/Duelmen/IDT14128/2011		Other Database Import	Lange,J.; Groth,M.; Schlegel,M.; Wieczorek,K.; Ulrich,R.; Koeppen,S.; Schulz,K.; Appl,D.; Krumbholz,A.; Sauerbrei,A.; Platzer,M.; Zell,R.; Duerrwald,R.
EPI489463	PB1	Germany	2011-Oct-02	A/swine/Althausen/IDT14031/2011		Other Database Import	Lange,J.; Groth,M.; Schlegel,M.; Wieczorek,K.; Ulrich,R.; Koeppen,S.; Schulz,K.; Appl,D.; Krumbholz,A.; Sauerbrei,A.; Platzer,M.; Zell,R.; Duerrwald,R.
EPI489447	PB1	Germany	2011-Aug-31	A/swine/Freren/IDT13837-1/2011		Other Database Import	Lange,J.; Groth,M.; Schlegel,M.; Wieczorek,K.; Ulrich,R.; Koeppen,S.; Schulz,K.; Appl,D.; Krumbholz,A.; Sauerbrei,A.; Platzer,M.; Zell,R.; Duerrwald,R.
EPI489438	PB1	Germany	2011-Aug-03	A/swine/Wettringen/IDT13795/2011		Other Database Import	Lange,J.; Groth,M.; Schlegel,M.; Wieczorek,K.; Ulrich,R.; Koeppen,S.; Schulz,K.; Appl,D.; Krumbholz,A.; Sauerbrei,A.; Platzer,M.; Zell,R.; Duerrwald,R.
EPI489430	PB1	Germany	2011-Jun-16	A/swine/Ankum-Stockum/IDT13531/2011		Other Database Import	Lange,J.; Groth,M.; Schlegel,M.; Wieczorek,K.; Ulrich,R.; Koeppen,S.; Schulz,K.; Appl,D.; Krumbholz,A.; Sauerbrei,A.; Platzer,M.; Zell,R.; Duerrwald,R.
EPI489419	PB1	Germany	2011-Feb-07	A/swine/Ebbinghof/IDT12991-1/2011		Other Database Import	Lange,J.; Groth,M.; Schlegel,M.; Wieczorek,K.; Ulrich,R.; Koeppen,S.; Schulz,K.; Appl,D.; Krumbholz,A.; Sauerbrei,A.; Platzer,M.; Zell,R.; Duerrwald,R.
EPI489411	PB1	Germany	2010-Nov-03	A/swine/Papenburg/IDT12653/2010		Other Database Import	Lange,J.; Groth,M.; Schlegel,M.; Wieczorek,K.; Ulrich,R.; Koeppen,S.; Schulz,K.; Appl,D.; Krumbholz,A.; Sauerbrei,A.; Platzer,M.; Zell,R.; Duerrwald,R.
EPI485282	PB1	Spain	2009-Jul-01	A/swine/Spain/16/2009		Other Database Import	Martin-Valls,G.E.; Simon-Grife,M.; Van Boheemen,S.; de Graaf,M.; Bestebroer,T.M.; Busquets,N.; Martin,M.; Casal,J.; Fouchier,R.A.M.; Mateu,E.
EPI485272	PB1	Spain	2009-Jul-01	A/swine/Spain/22/2009		Other Database Import	Martin-Valls,G.E.; Simon-Grife,M.; Van Boheemen,S.; de Graaf,M.; Bestebroer,T.M.; Busquets,N.; Martin,M.; Casal,J.; Fouchier,R.A.M.; Mateu,E.
EPI485267	PB1	Spain	2009-Jul-01	A/swine/Spain/35/2009		Other Database Import	Martin-Valls,G.E.; Simon-Grife,M.; Van Boheemen,S.; de Graaf,M.; Bestebroer,T.M.; Busquets,N.; Martin,M.; Casal,J.; Fouchier,R.A.M.; Mateu,E.
EPI485262	PB1	Spain	2009-Jul-01	A/swine/Spain/21/2009		Other Database Import	Martin-Valls,G.E.; Simon-Grife,M.; Van Boheemen,S.; de Graaf,M.; Bestebroer,T.M.; Busquets,N.; Martin,M.; Casal,J.; Fouchier,R.A.M.; Mateu,E.
EPI485257	PB1	Spain	2009-Jul-01	A/swine/Spain/13/2009		Other Database Import	Martin-Valls,G.E.; Simon-Grife,M.; Van Boheemen,S.; de Graaf,M.; Bestebroer,T.M.; Busquets,N.; Martin,M.; Casal,J.; Fouchier,R.A.M.; Mateu,E.
EPI485245	PB1	Spain	2009-Jul-01	A/swine/Spain/32/2009		Other Database Import	Martin-Valls,G.E.; Simon-Grife,M.; Van Boheemen,S.; de Graaf,M.; Bestebroer,T.M.; Busquets,N.; Martin,M.; Casal,J.; Fouchier,R.A.M.; Mateu,E.
EPI485240	PB1	Spain	2009-Jul-01	A/swine/Spain/19/2009		Other Database Import	Martin-Valls,G.E.; Simon-Grife,M.; Van Boheemen,S.; de Graaf,M.; Bestebroer,T.M.; Busquets,N.; Martin,M.; Casal,J.; Fouchier,R.A.M.; Mateu,E.
EPI485235	PB1	Spain	2009-Jul-01	A/swine/Spain/18/2009		Other Database Import	Martin-Valls,G.E.; Simon-Grife,M.; Van Boheemen,S.; de Graaf,M.; Bestebroer,T.M.; Busquets,N.; Martin,M.; Casal,J.; Fouchier,R.A.M.; Mateu,E.
EPI485230	PB1	Spain	2009-Jul-01	A/swine/Spain/12/2009		Other Database Import	Martin-Valls,G.E.; Simon-Grife,M.; Van Boheemen,S.; de Graaf,M.; Bestebroer,T.M.; Busquets,N.; Martin,M.; Casal,J.; Fouchier,R.A.M.; Mateu,E.
EPI485225	PB1	Spain	2009-Jul-01	A/swine/Spain/1/2009		Other Database Import	Martin-Valls,G.E.; Simon-Grife,M.; Van Boheemen,S.; de Graaf,M.; Bestebroer,T.M.; Busquets,N.; Martin,M.; Casal,J.; Fouchier,R.A.M.; Mateu,E.
EPI485215	PB1	Spain	2009-Jul-01	A/swine/Spain/9/2009		Other Database Import	Martin-Valls,G.E.; Simon-Grife,M.; Van Boheemen,S.; de Graaf,M.; Bestebroer,T.M.; Busquets,N.; Martin,M.; Casal,J.; Fouchier,R.A.M.; Mateu,E.
EPI485205	PB1	Spain	2009-Jul-01	A/swine/Spain/36/2009		Other Database Import	Martin-Valls,G.E.; Simon-Grife,M.; Van Boheemen,S.; de Graaf,M.; Bestebroer,T.M.; Busquets,N.; Martin,M.; Casal,J.; Fouchier,R.A.M.; Mateu,E.
EPI485200	PB1	Spain	2009-Jul-01	A/swine/Spain/29/2009		Other Database Import	Martin-Valls,G.E.; Simon-Grife,M.; Van Boheemen,S.; de Graaf,M.; Bestebroer,T.M.; Busquets,N.; Martin,M.; Casal,J.; Fouchier,R.A.M.; Mateu,E.
EPI485195	PB1	Spain	2009-Jul-01	A/swine/Spain/39/2009		Other Database Import	Martin-Valls,G.E.; Simon-Grife,M.; Van Boheemen,S.; de Graaf,M.; Bestebroer,T.M.; Busquets,N.; Martin,M.; Casal,J.; Fouchier,R.A.M.; Mateu,E.
EPI485190	PB1	Spain	2009-Jul-01	A/swine/Spain/34/2009		Other Database Import	Martin-Valls,G.E.; Simon-Grife,M.; Van Boheemen,S.; de Graaf,M.; Bestebroer,T.M.; Busquets,N.; Martin,M.; Casal,J.; Fouchier,R.A.M.; Mateu,E.
EPI485178	PB1	Spain	2009-Jul-01	A/swine/Spain/33/2009		Other Database Import	Martin-Valls,G.E.; Simon-Grife,M.; Van Boheemen,S.; de Graaf,M.; Bestebroer,T.M.; Busquets,N.; Martin,M.; Casal,J.; Fouchier,R.A.M.; Mateu,E.
EPI485173	PB1	Spain	2009-Jul-01	A/swine/Spain/26/2009		Other Database Import	Martin-Valls,G.E.; Simon-Grife,M.; Van Boheemen,S.; de Graaf,M.; Bestebroer,T.M.; Busquets,N.; Martin,M.; Casal,J.; Fouchier,R.A.M.; Mateu,E.
EPI485160	PB1	Spain	2010-Apr-01	A/swine/Spain/09/2010		Other Database Import	Martin-Valls,G.E.; Simon-Grife,M.; Van Boheemen,S.; de Graaf,M.; Bestebroer,T.M.; Busquets,N.; Martin,M.; Casal,J.; Fouchier,R.A.M.; Mateu,E.
EPI485152	PB1	Spain	2011-Aug-01	A/swine/Spain/05/2011		Other Database Import	Martin-Valls,G.E.; Simon-Grife,M.; Van Boheemen,S.; de Graaf,M.; Bestebroer,T.M.; Busquets,N.; Martin,M.; Casal,J.; Fouchier,R.A.M.; Mateu,E.
EPI485136	PB1	Spain	2011-Jul-01	A/swine/Spain/08/2011		Other Database Import	Martin-Valls,G.E.; Simon-Grife,M.; Van Boheemen,S.; de Graaf,M.; Bestebroer,T.M.; Busquets,N.; Martin,M.; Casal,J.; Fouchier,R.A.M.; Mateu,E.
EPI485119	PB1	Spain	2011-Feb-01	A/swine/Spain/06/2011		Other Database Import	Martin-Valls,G.E.; Simon-Grife,M.; Van Boheemen,S.; de Graaf,M.; Bestebroer,T.M.; Busquets,N.; Martin,M.; Casal,J.; Fouchier,R.A.M.; Mateu,E.
EPI485111	PB1	Spain	2011-Jan-01	A/swine/Spain/04/2011		Other Database Import	Martin-Valls,G.E.; Simon-Grife,M.; Van Boheemen,S.; de Graaf,M.; Bestebroer,T.M.; Busquets,N.; Martin,M.; Casal,J.; Fouchier,R.A.M.; Mateu,E.
EPI485103	PB1	Spain	2011-Feb-01	A/swine/Spain/10/2011		Other Database Import	Martin-Valls,G.E.; Simon-Grife,M.; Van Boheemen,S.; de Graaf,M.; Bestebroer,T.M.; Busquets,N.; Martin,M.; Casal,J.; Fouchier,R.A.M.; Mateu,E.
EPI485080	PB1	Spain	2010-Mar-01	A/swine/Spain/02/2010		Other Database Import	Martin-Valls,G.E.; Simon-Grife,M.; Van Boheemen,S.; de Graaf,M.; Bestebroer,T.M.; Busquets,N.; Martin,M.; Casal,J.; Fouchier,R.A.M.; Mateu,E.
EPI477458	PB1	France	2010-Nov-01	A/swine/Sarthe/0255/2010		Other Database Import	Simon,G.; Queguiner,S.; Gorin,S.; Saulnier,A.; SAULNIER,A.
EPI457390	PB1	Japan	2012-Jan-13	A/swine/Gunma/1/2012		Other Database Import	Kobayashi,M.; Yokota,Y.; Ishioka,T.; Kageyama,T.; Ikuy o,T.; Kimura,H.; Tashiro,M.; Kozawa,K.
EPI457099	PB1	Korea, Republic of	2012-Jan-16	A/swine/Korea/CY01-06/2012		Other Database Import	Pascua,P.N.Q.; Lim,G.-J.; Choi,E.H.; Song,M.-S.; Kwon,H.-I.; Park,S.-J.; Baek,Y.H.; Kim,E.-H.; Kim,K.; Decano,A.G.; Lee,B.-J.; Kim,C.J.; Hong,S.-P.; Choi,Y.-K.
EPI457083	PB1	Korea, Republic of	2012-Jan-02	A/swine/Korea/CY01-04/2012		Other Database Import	Pascua,P.N.Q.; Lim,G.-J.; Choi,E.H.; Song,M.-S.; Kwon,H.-I.; Park,S.-J.; Baek,Y.H.; Kim,E.-H.; Kim,K.; Decano,A.G.; Lee,B.-J.; Kim,C.J.; Hong,S.-P.; Choi,Y.-K.
EPI457075	PB1	Korea, Republic of	2011-Dec-05	A/swine/Korea/CY12-03/2011		Other Database Import	Pascua,P.N.Q.; Lim,G.-J.; Choi,E.H.; Song,M.-S.; Kwon,H.-I.; Park,S.-J.; Baek,Y.H.; Kim,E.-H.; Kim,K.; Decano,A.G.; Lee,B.-J.; Kim,C.J.; Hong,S.-P.; Choi,Y.-K.
EPI457067	PB1	Korea, Republic of	2011-Nov-21	A/swine/Korea/CY11-02/2011		Other Database Import	Pascua,P.N.Q.; Lim,G.-J.; Choi,E.H.; Song,M.-S.; Kwon,H.-I.; Park,S.-J.; Baek,Y.H.; Kim,E.-H.; Kim,K.; Decano,A.G.; Lee,B.-J.; Kim,C.J.; Hong,S.-P.; Choi,Y.-K.
EPI457059	PB1	Korea, Republic of	2011-Nov-21	A/swine/Korea/CY11-01/2011		Other Database Import	Pascua,P.N.Q.; Lim,G.-J.; Choi,E.H.; Song,M.-S.; Kwon,H.-I.; Park,S.-J.; Baek,Y.H.; Kim,E.-H.; Kim,K.; Decano,A.G.; Lee,B.-J.; Kim,C.J.; Hong,S.-P.; Choi,Y.-K.
EPI456941	PB1	Spain	2007-Jan-01	A/Swine/Spain/80598LP4/2007		Other Database Import	Baratelli,M.; Cordoba,L.; Perez,L.J.; Maldonado,J.; Fraile,L.; Nunez,J.I.; Montoya,M.
EPI456934	PB1	Spain	2007-Jan-01	A/Swine/Spain/SF12091/2007		Other Database Import	Baratelli,M.; Cordoba,L.; Perez,L.J.; Maldonado,J.; Fraile,L.; Nunez,J.I.; Montoya,M.
EPI456920	PB1	Spain	2007-Jan-01	A/Swine/Spain/SF11131/2007		Other Database Import	Baratelli,M.; Cordoba,L.; Perez,L.J.; Maldonado,J.; Fraile,L.; Nunez,J.I.; Montoya,M.
EPI477462	PB1	France	2010-Jul-01	A/swine/La Reunion/0167/2010		Other Database Import	Simon,G.; Queguiner,S.; Gorin,S.; Saulnier,A.; SAULNIER,A.
EPI477662	PB1	France	2010-Jun-01	A/swine/La Reunion/0164/2010		Other Database Import	Simon,G.; Queguiner,S.; Gorin,S.; Saulnier,A.; SAULNIER,A.
EPI424079	PB1	United States	2012-Sep-27	A/swine/Michigan/A01259001/2012		Other Database Import	USDA Swine Surveillance,A.
EPI417698	PB1	Japan	2011-Feb-17	A/swine/Narita/aq21/2011		Other Database Import	Matsuu,A.; Uchida,U.; Takemae,N.; Mawatari,T.; Yoneyama,S.; Kasai,T.; Nakamura,R.; Eto,M.; Saito,T.
EPI417652	PB1	Japan	2012-Jan-19	A/swine/Mie/R02/2012		Other Database Import	Matsuu,A.; Uchida,U.; Takemae,N.; Mawatari,T.; Yoneyama,S.; Kasai,T.; Nakamura,R.; Eto,M.; Saito,T.
EPI417640	PB1	Japan	2011-Feb-21	A/swine/Tochigi/2/2011		Other Database Import	Matsuu,A.; Uchida,U.; Takemae,N.; Mawatari,T.; Yoneyama,S.; Kasai,T.; Nakamura,R.; Eto,M.; Saito,T.
EPI417593	PB1	Japan	2010-Jan-12	A/swine/Yamagata/19/2010		Other Database Import	Matsuu,A.; Uchida,U.; Takemae,N.; Mawatari,T.; Yoneyama,S.; Kasai,T.; Nakamura,R.; Eto,M.; Saito,T.
EPI417570	PB1	Japan	2010-Jan-12	A/swine/Yamagata/14/2010		Other Database Import	Matsuu,A.; Uchida,U.; Takemae,N.; Mawatari,T.; Yoneyama,S.; Kasai,T.; Nakamura,R.; Eto,M.; Saito,T.
EPI417580	PB1	Japan	2010-Jan-12	A/swine/Yamagata/12/2010		Other Database Import	Matsuu,A.; Uchida,U.; Takemae,N.; Mawatari,T.; Yoneyama,S.; Kasai,T.; Nakamura,R.; Eto,M.; Saito,T.
EPI417575	PB1	Japan	2010-Jan-12	A/swine/Yamagata/11/2010		Other Database Import	Matsuu,A.; Uchida,U.; Takemae,N.; Mawatari,T.; Yoneyama,S.; Kasai,T.; Nakamura,R.; Eto,M.; Saito,T.
EPI467762	PB1	United States	2012-Dec-01	A/swine/Iowa/A01432230/2012		Other Database Import	Lin,K.; Haney,D.M.; Kurth,L.K.; Zhang,J.
EPI467751	PB1	United States	2012-Dec-05	A/swine/Illinois/A01244401/2012		Other Database Import	Lin,K.; Haney,D.M.; Kurth,L.K.; Zhang,J.
EPI416844	PB1	United States	2012-Oct-26	A/swine/North Dakota/A01104053/2012		Other Database Import
EPI415963	PB1	United States	2011-Aug-18	A/swine/Ohio/11SW240/2011		Other Database Import	Wentworth,D.E.; Dugan,V.; Halpin,R.A.; Lin,X.; Bera,J.; Wester,E.; Ghedin,E.; Fedorova,N.; Tsitrin,T.; McLellan,M.; Stockwell,T.; Amedeo,P.; Appalla,L.; Bishop,B.; Edworthy,P.; Gupta,N.; Hoover,J.; Katzel,D.; Li,K.; Schobel,S.; Shrivastava,S.; Thovarai,V.; Wang,S.; Slemons,R.D.; Bowman,A.S.; Nolting,J.M.; Bao,Y.; Sanders,R.; Dernovoy,D.; Kiryutin,B.; Lipman,D.J.; Tatusova,T.
EPI415947	PB1	United States	2011-Aug-18	A/swine/Ohio/11SW237/2011		Other Database Import	Wentworth,D.E.; Dugan,V.; Halpin,R.A.; Lin,X.; Bera,J.; Wester,E.; Ghedin,E.; Fedorova,N.; Tsitrin,T.; McLellan,M.; Stockwell,T.; Amedeo,P.; Appalla,L.; Bishop,B.; Edworthy,P.; Gupta,N.; Hoover,J.; Katzel,D.; Li,K.; Schobel,S.; Shrivastava,S.; Thovarai,V.; Wang,S.; Slemons,R.D.; Bowman,A.S.; Nolting,J.M.; Bao,Y.; Sanders,R.; Dernovoy,D.; Kiryutin,B.; Lipman,D.J.; Tatusova,T.
EPI415939	PB1	United States	2011-Aug-18	A/swine/Ohio/11SW236/2011		Other Database Import	Wentworth,D.E.; Dugan,V.; Halpin,R.A.; Lin,X.; Bera,J.; Wester,E.; Ghedin,E.; Fedorova,N.; Tsitrin,T.; McLellan,M.; Stockwell,T.; Amedeo,P.; Appalla,L.; Bishop,B.; Edworthy,P.; Gupta,N.; Hoover,J.; Katzel,D.; Li,K.; Schobel,S.; Shrivastava,S.; Thovarai,V.; Wang,S.; Slemons,R.D.; Bowman,A.S.; Nolting,J.M.; Nelson,S.; Bao,Y.; Sanders,R.; Dernovoy,D.; Kiryutin,B.; Lipman,D.J.; Tatusova,T.
EPI415931	PB1	United States	2011-Aug-18	A/swine/Ohio/11SW235/2011		Other Database Import	Wentworth,D.E.; Dugan,V.; Halpin,R.A.; Lin,X.; Bera,J.; Wester,E.; Ghedin,E.; Fedorova,N.; Tsitrin,T.; McLellan,M.; Stockwell,T.; Amedeo,P.; Appalla,L.; Bishop,B.; Edworthy,P.; Gupta,N.; Hoover,J.; Katzel,D.; Li,K.; Schobel,S.; Shrivastava,S.; Thovarai,V.; Wang,S.; Slemons,R.D.; Bowman,A.S.; Nolting,J.M.; Bao,Y.; Sanders,R.; Dernovoy,D.; Kiryutin,B.; Lipman,D.J.; Tatusova,T.
EPI415923	PB1	United States	2011-Aug-18	A/swine/Ohio/11SW234/2011		Other Database Import	Wentworth,D.E.; Dugan,V.; Halpin,R.A.; Lin,X.; Bera,J.; Wester,E.; Ghedin,E.; Fedorova,N.; Tsitrin,T.; McLellan,M.; Stockwell,T.; Amedeo,P.; Appalla,L.; Bishop,B.; Edworthy,P.; Gupta,N.; Hoover,J.; Katzel,D.; Li,K.; Schobel,S.; Shrivastava,S.; Thovarai,V.; Wang,S.; Slemons,R.D.; Bowman,A.S.; Nolting,J.M.; Nelson,S.; Bao,Y.; Sanders,R.; Dernovoy,D.; Kiryutin,B.; Lipman,D.J.; Tatusova,T.
EPI415915	PB1	United States	2011-Aug-18	A/swine/Ohio/11SW232/2011		Other Database Import	Wentworth,D.E.; Dugan,V.; Halpin,R.A.; Lin,X.; Bera,J.; Wester,E.; Ghedin,E.; Fedorova,N.; Tsitrin,T.; McLellan,M.; Stockwell,T.; Amedeo,P.; Appalla,L.; Bishop,B.; Edworthy,P.; Gupta,N.; Hoover,J.; Katzel,D.; Li,K.; Schobel,S.; Shrivastava,S.; Thovarai,V.; Wang,S.; Slemons,R.D.; Bowman,A.S.; Nolting,J.M.; Bao,Y.; Sanders,R.; Dernovoy,D.; Kiryutin,B.; Lipman,D.J.; Tatusova,T.
EPI415909	PB1	United States	2011-Aug-18	A/swine/Ohio/11SW231/2011		Other Database Import	Wentworth,D.E.; Dugan,V.; Halpin,R.A.; Lin,X.; Bera,J.; Wester,E.; Ghedin,E.; Fedorova,N.; Tsitrin,T.; McLellan,M.; Stockwell,T.; Amedeo,P.; Appalla,L.; Bishop,B.; Edworthy,P.; Gupta,N.; Hoover,J.; Katzel,D.; Li,K.; Schobel,S.; Shrivastava,S.; Thovarai,V.; Wang,S.; Slemons,R.D.; Bowman,A.S.; Nolting,J.M.; Nelson,S.; Bao,Y.; Sanders,R.; Dernovoy,D.; Kiryutin,B.; Lipman,D.J.; Tatusova,T.
EPI415901	PB1	United States	2011-Aug-18	A/swine/Ohio/11SW229/2011		Other Database Import	Wentworth,D.E.; Dugan,V.; Halpin,R.A.; Lin,X.; Bera,J.; Wester,E.; Ghedin,E.; Fedorova,N.; Tsitrin,T.; McLellan,M.; Stockwell,T.; Amedeo,P.; Appalla,L.; Bishop,B.; Edworthy,P.; Gupta,N.; Hoover,J.; Katzel,D.; Li,K.; Schobel,S.; Shrivastava,S.; Thovarai,V.; Wang,S.; Slemons,R.D.; Bowman,A.S.; Nolting,J.M.; Bao,Y.; Sanders,R.; Dernovoy,D.; Kiryutin,B.; Lipman,D.J.; Tatusova,T.
EPI415893	PB1	United States	2011-Aug-18	A/swine/Ohio/11SW228/2011		Other Database Import	Wentworth,D.E.; Dugan,V.; Halpin,R.A.; Lin,X.; Bera,J.; Wester,E.; Ghedin,E.; Fedorova,N.; Tsitrin,T.; McLellan,M.; Stockwell,T.; Amedeo,P.; Appalla,L.; Bishop,B.; Edworthy,P.; Gupta,N.; Hoover,J.; Katzel,D.; Li,K.; Schobel,S.; Shrivastava,S.; Thovarai,V.; Wang,S.; Slemons,R.D.; Bowman,A.S.; Nolting,J.M.; Nelson,S.; Bao,Y.; Sanders,R.; Dernovoy,D.; Kiryutin,B.; Lipman,D.J.; Tatusova,T.
EPI415867	PB1	United States	2011-Aug-18	A/swine/Ohio/11SW225/2011		Other Database Import	Wentworth,D.E.; Dugan,V.; Halpin,R.A.; Lin,X.; Bera,J.; Wester,E.; Ghedin,E.; Fedorova,N.; Tsitrin,T.; McLellan,M.; Stockwell,T.; Amedeo,P.; Appalla,L.; Bishop,B.; Edworthy,P.; Gupta,N.; Hoover,J.; Katzel,D.; Li,K.; Schobel,S.; Shrivastava,S.; Thovarai,V.; Wang,S.; Slemons,R.D.; Bowman,A.S.; Nolting,J.M.; Bao,Y.; Sanders,R.; Dernovoy,D.; Kiryutin,B.; Lipman,D.J.; Tatusova,T.
EPI415858	PB1	United States	2011-Aug-18	A/swine/Ohio/11SW224/2011		Other Database Import	Wentworth,D.E.; Dugan,V.; Halpin,R.A.; Lin,X.; Bera,J.; Wester,E.; Ghedin,E.; Fedorova,N.; Tsitrin,T.; McLellan,M.; Stockwell,T.; Amedeo,P.; Appalla,L.; Bishop,B.; Edworthy,P.; Gupta,N.; Hoover,J.; Katzel,D.; Li,K.; Schobel,S.; Shrivastava,S.; Thovarai,V.; Wang,S.; Slemons,R.D.; Bowman,A.S.; Nolting,J.M.; Nelson,S.; Bao,Y.; Sanders,R.; Dernovoy,D.; Kiryutin,B.; Lipman,D.J.; Tatusova,T.
EPI415850	PB1	United States	2011-Aug-18	A/swine/Ohio/11SW221/2011		Other Database Import	Wentworth,D.E.; Dugan,V.; Halpin,R.A.; Lin,X.; Bera,J.; Wester,E.; Ghedin,E.; Fedorova,N.; Tsitrin,T.; McLellan,M.; Stockwell,T.; Amedeo,P.; Appalla,L.; Bishop,B.; Edworthy,P.; Gupta,N.; Hoover,J.; Katzel,D.; Li,K.; Schobel,S.; Shrivastava,S.; Thovarai,V.; Wang,S.; Slemons,R.D.; Bowman,A.S.; Nolting,J.M.; Bao,Y.; Sanders,R.; Dernovoy,D.; Kiryutin,B.; Lipman,D.J.; Tatusova,T.
EPI415843	PB1	United States	2011-Aug-12	A/swine/Ohio/11SW220/2011		Other Database Import	Wentworth,D.E.; Dugan,V.; Halpin,R.A.; Lin,X.; Bera,J.; Wester,E.; Ghedin,E.; Fedorova,N.; Tsitrin,T.; McLellan,M.; Stockwell,T.; Amedeo,P.; Appalla,L.; Bishop,B.; Edworthy,P.; Gupta,N.; Hoover,J.; Katzel,D.; Li,K.; Schobel,S.; Shrivastava,S.; Thovarai,V.; Wang,S.; Slemons,R.D.; Bowman,A.S.; Nolting,J.M.; Nelson,S.; Bao,Y.; Sanders,R.; Dernovoy,D.; Kiryutin,B.; Lipman,D.J.; Tatusova,T.
EPI415817	PB1	United States	2011-Aug-12	A/swine/Ohio/11SW216/2011		Other Database Import	Wentworth,D.E.; Dugan,V.; Halpin,R.A.; Lin,X.; Bera,J.; Wester,E.; Ghedin,E.; Fedorova,N.; Tsitrin,T.; McLellan,M.; Stockwell,T.; Amedeo,P.; Appalla,L.; Bishop,B.; Edworthy,P.; Gupta,N.; Hoover,J.; Katzel,D.; Li,K.; Schobel,S.; Shrivastava,S.; Thovarai,V.; Wang,S.; Slemons,R.D.; Bowman,A.S.; Nolting,J.M.; Bao,Y.; Sanders,R.; Dernovoy,D.; Kiryutin,B.; Lipman,D.J.; Tatusova,T.
EPI415809	PB1	United States	2011-Aug-12	A/swine/Ohio/11SW215/2011		Other Database Import	Wentworth,D.E.; Dugan,V.; Halpin,R.A.; Lin,X.; Bera,J.; Wester,E.; Ghedin,E.; Fedorova,N.; Tsitrin,T.; McLellan,M.; Stockwell,T.; Amedeo,P.; Appalla,L.; Bishop,B.; Edworthy,P.; Gupta,N.; Hoover,J.; Katzel,D.; Li,K.; Schobel,S.; Shrivastava,S.; Thovarai,V.; Wang,S.; Slemons,R.D.; Bowman,A.S.; Nolting,J.M.; Nelson,S.; Bao,Y.; Sanders,R.; Dernovoy,D.; Kiryutin,B.; Lipman,D.J.; Tatusova,T.
EPI415750	PB1	United States	2011-Aug-12	A/swine/Ohio/11SW205/2011		Other Database Import	Wentworth,D.E.; Dugan,V.; Halpin,R.A.; Lin,X.; Bera,J.; Wester,E.; Ghedin,E.; Fedorova,N.; Tsitrin,T.; McLellan,M.; Stockwell,T.; Amedeo,P.; Appalla,L.; Bishop,B.; Edworthy,P.; Gupta,N.; Hoover,J.; Katzel,D.; Li,K.; Schobel,S.; Shrivastava,S.; Thovarai,V.; Wang,S.; Slemons,R.D.; Bowman,A.S.; Nolting,J.M.; Nelson,S.; Bao,Y.; Sanders,R.; Dernovoy,D.; Kiryutin,B.; Lipman,D.J.; Tatusova,T.
EPI415742	PB1	United States	2011-Aug-12	A/swine/Ohio/11SW204/2011		Other Database Import	Wentworth,D.E.; Dugan,V.; Halpin,R.A.; Lin,X.; Bera,J.; Wester,E.; Ghedin,E.; Fedorova,N.; Tsitrin,T.; McLellan,M.; Stockwell,T.; Amedeo,P.; Appalla,L.; Bishop,B.; Edworthy,P.; Gupta,N.; Hoover,J.; Katzel,D.; Li,K.; Schobel,S.; Shrivastava,S.; Thovarai,V.; Wang,S.; Slemons,R.D.; Bowman,A.S.; Nolting,J.M.; Bao,Y.; Sanders,R.; Dernovoy,D.; Kiryutin,B.; Lipman,D.J.; Tatusova,T.
EPI415725	PB1	United States	2011-Aug-12	A/swine/Ohio/11SW202/2011		Other Database Import	Wentworth,D.E.; Dugan,V.; Halpin,R.A.; Lin,X.; Bera,J.; Wester,E.; Ghedin,E.; Fedorova,N.; Tsitrin,T.; McLellan,M.; Stockwell,T.; Amedeo,P.; Appalla,L.; Bishop,B.; Edworthy,P.; Gupta,N.; Hoover,J.; Katzel,D.; Li,K.; Schobel,S.; Shrivastava,S.; Thovarai,V.; Wang,S.; Slemons,R.D.; Bowman,A.S.; Nolting,J.M.; Bao,Y.; Sanders,R.; Dernovoy,D.; Kiryutin,B.; Lipman,D.J.; Tatusova,T.
EPI415672	PB1	United States	2011-Aug-08	A/swine/Ohio/11SW192/2011		Other Database Import	Wentworth,D.E.; Dugan,V.; Halpin,R.A.; Lin,X.; Bera,J.; Wester,E.; Ghedin,E.; Fedorova,N.; Tsitrin,T.; McLellan,M.; Stockwell,T.; Amedeo,P.; Appalla,L.; Bishop,B.; Edworthy,P.; Gupta,N.; Hoover,J.; Katzel,D.; Li,K.; Schobel,S.; Shrivastava,S.; Thovarai,V.; Wang,S.; Slemons,R.D.; Bowman,A.S.; Nolting,J.M.; Bao,Y.; Sanders,R.; Dernovoy,D.; Kiryutin,B.; Lipman,D.J.; Tatusova,T.
EPI415486	PB1	United States	2011-Aug-07	A/swine/Ohio/11SW146/2011		Other Database Import	Wentworth,D.E.; Dugan,V.; Halpin,R.A.; Lin,X.; Bera,J.; Wester,E.; Ghedin,E.; Fedorova,N.; Tsitrin,T.; McLellan,M.; Stockwell,T.; Amedeo,P.; Appalla,L.; Bishop,B.; Edworthy,P.; Gupta,N.; Hoover,J.; Katzel,D.; Li,K.; Schobel,S.; Shrivastava,S.; Thovarai,V.; Wang,S.; Slemons,R.D.; Bowman,A.S.; Nolting,J.M.; Bao,Y.; Sanders,R.; Dernovoy,D.; Kiryutin,B.; Lipman,D.J.; Tatusova,T.
EPI415478	PB1	United States	2011-Aug-06	A/swine/Ohio/11SW140/2011		Other Database Import	Wentworth,D.E.; Dugan,V.; Halpin,R.A.; Lin,X.; Bera,J.; Wester,E.; Ghedin,E.; Fedorova,N.; Tsitrin,T.; McLellan,M.; Stockwell,T.; Amedeo,P.; Appalla,L.; Bishop,B.; Edworthy,P.; Gupta,N.; Hoover,J.; Katzel,D.; Li,K.; Schobel,S.; Shrivastava,S.; Thovarai,V.; Wang,S.; Slemons,R.D.; Bowman,A.S.; Nolting,J.M.; Nelson,S.; Bao,Y.; Sanders,R.; Dernovoy,D.; Kiryutin,B.; Lipman,D.J.; Tatusova,T.
EPI415470	PB1	United States	2011-Aug-06	A/swine/Ohio/11SW139/2011		Other Database Import	Wentworth,D.E.; Dugan,V.; Halpin,R.A.; Lin,X.; Bera,J.; Wester,E.; Ghedin,E.; Fedorova,N.; Tsitrin,T.; McLellan,M.; Stockwell,T.; Amedeo,P.; Appalla,L.; Bishop,B.; Edworthy,P.; Gupta,N.; Hoover,J.; Katzel,D.; Li,K.; Schobel,S.; Shrivastava,S.; Thovarai,V.; Wang,S.; Slemons,R.D.; Bowman,A.S.; Nolting,J.M.; Bao,Y.; Sanders,R.; Dernovoy,D.; Kiryutin,B.; Lipman,D.J.; Tatusova,T.
EPI415462	PB1	United States	2011-Aug-06	A/swine/Ohio/11SW138/2011		Other Database Import	Wentworth,D.E.; Dugan,V.; Halpin,R.A.; Lin,X.; Bera,J.; Wester,E.; Ghedin,E.; Fedorova,N.; Tsitrin,T.; McLellan,M.; Stockwell,T.; Amedeo,P.; Appalla,L.; Bishop,B.; Edworthy,P.; Gupta,N.; Hoover,J.; Katzel,D.; Li,K.; Schobel,S.; Shrivastava,S.; Thovarai,V.; Wang,S.; Slemons,R.D.; Bowman,A.S.; Nolting,J.M.; Nelson,S.; Bao,Y.; Sanders,R.; Dernovoy,D.; Kiryutin,B.; Lipman,D.J.; Tatusova,T.
EPI415446	PB1	United States	2011-Aug-06	A/swine/Ohio/11SW136/2011		Other Database Import	Wentworth,D.E.; Dugan,V.; Halpin,R.A.; Lin,X.; Bera,J.; Wester,E.; Ghedin,E.; Fedorova,N.; Tsitrin,T.; McLellan,M.; Stockwell,T.; Amedeo,P.; Appalla,L.; Bishop,B.; Edworthy,P.; Gupta,N.; Hoover,J.; Katzel,D.; Li,K.; Schobel,S.; Shrivastava,S.; Thovarai,V.; Wang,S.; Slemons,R.D.; Bowman,A.S.; Nolting,J.M.; Nelson,S.; Bao,Y.; Sanders,R.; Dernovoy,D.; Kiryutin,B.; Lipman,D.J.; Tatusova,T.
EPI415438	PB1	United States	2011-Aug-06	A/swine/Ohio/11SW135/2011		Other Database Import	Wentworth,D.E.; Dugan,V.; Halpin,R.A.; Lin,X.; Bera,J.; Wester,E.; Ghedin,E.; Fedorova,N.; Tsitrin,T.; McLellan,M.; Stockwell,T.; Amedeo,P.; Appalla,L.; Bishop,B.; Edworthy,P.; Gupta,N.; Hoover,J.; Katzel,D.; Li,K.; Schobel,S.; Shrivastava,S.; Thovarai,V.; Wang,S.; Slemons,R.D.; Bowman,A.S.; Nolting,J.M.; Bao,Y.; Sanders,R.; Dernovoy,D.; Kiryutin,B.; Lipman,D.J.; Tatusova,T.
EPI415408	PB1	United States	2011-Aug-06	A/swine/Ohio/11SW131/2011		Other Database Import	Wentworth,D.E.; Dugan,V.; Halpin,R.A.; Lin,X.; Bera,J.; Wester,E.; Ghedin,E.; Fedorova,N.; Tsitrin,T.; McLellan,M.; Stockwell,T.; Amedeo,P.; Appalla,L.; Bishop,B.; Edworthy,P.; Gupta,N.; Hoover,J.; Katzel,D.; Li,K.; Schobel,S.; Shrivastava,S.; Thovarai,V.; Wang,S.; Slemons,R.D.; Bowman,A.S.; Nolting,J.M.; Nelson,S.; Bao,Y.; Sanders,R.; Dernovoy,D.; Kiryutin,B.; Lipman,D.J.; Tatusova,T.
EPI415400	PB1	United States	2011-Aug-06	A/swine/Ohio/11SW130/2011		Other Database Import	Wentworth,D.E.; Dugan,V.; Halpin,R.A.; Lin,X.; Bera,J.; Wester,E.; Ghedin,E.; Fedorova,N.; Tsitrin,T.; McLellan,M.; Stockwell,T.; Amedeo,P.; Appalla,L.; Bishop,B.; Edworthy,P.; Gupta,N.; Hoover,J.; Katzel,D.; Li,K.; Schobel,S.; Shrivastava,S.; Thovarai,V.; Wang,S.; Slemons,R.D.; Bowman,A.S.; Nolting,J.M.; Bao,Y.; Sanders,R.; Dernovoy,D.; Kiryutin,B.; Lipman,D.J.; Tatusova,T.
EPI415392	PB1	United States	2011-Aug-06	A/swine/Ohio/11SW129/2011		Other Database Import	Wentworth,D.E.; Dugan,V.; Halpin,R.A.; Lin,X.; Bera,J.; Wester,E.; Ghedin,E.; Fedorova,N.; Tsitrin,T.; McLellan,M.; Stockwell,T.; Amedeo,P.; Appalla,L.; Bishop,B.; Edworthy,P.; Gupta,N.; Hoover,J.; Katzel,D.; Li,K.; Schobel,S.; Shrivastava,S.; Thovarai,V.; Wang,S.; Slemons,R.D.; Bowman,A.S.; Nolting,J.M.; Nelson,S.; Bao,Y.; Sanders,R.; Dernovoy,D.; Kiryutin,B.; Lipman,D.J.; Tatusova,T.
EPI415384	PB1	United States	2011-Aug-06	A/swine/Ohio/11SW128/2011		Other Database Import	Wentworth,D.E.; Dugan,V.; Halpin,R.A.; Lin,X.; Bera,J.; Wester,E.; Ghedin,E.; Fedorova,N.; Tsitrin,T.; McLellan,M.; Stockwell,T.; Amedeo,P.; Appalla,L.; Bishop,B.; Edworthy,P.; Gupta,N.; Hoover,J.; Katzel,D.; Li,K.; Schobel,S.; Shrivastava,S.; Thovarai,V.; Wang,S.; Slemons,R.D.; Bowman,A.S.; Nolting,J.M.; Bao,Y.; Sanders,R.; Dernovoy,D.; Kiryutin,B.; Lipman,D.J.; Tatusova,T.
EPI415376	PB1	United States	2011-Aug-06	A/swine/Ohio/11SW126/2011		Other Database Import	Wentworth,D.E.; Dugan,V.; Halpin,R.A.; Lin,X.; Bera,J.; Wester,E.; Ghedin,E.; Fedorova,N.; Tsitrin,T.; McLellan,M.; Stockwell,T.; Amedeo,P.; Appalla,L.; Bishop,B.; Edworthy,P.; Gupta,N.; Hoover,J.; Katzel,D.; Li,K.; Schobel,S.; Shrivastava,S.; Thovarai,V.; Wang,S.; Slemons,R.D.; Bowman,A.S.; Nolting,J.M.; Nelson,S.; Bao,Y.; Sanders,R.; Dernovoy,D.; Kiryutin,B.; Lipman,D.J.; Tatusova,T.
EPI415362	PB1	United States	2011-Aug-06	A/swine/Ohio/11SW124/2011		Other Database Import	Wentworth,D.E.; Dugan,V.; Halpin,R.A.; Lin,X.; Bera,J.; Wester,E.; Ghedin,E.; Fedorova,N.; Tsitrin,T.; McLellan,M.; Stockwell,T.; Amedeo,P.; Appalla,L.; Bishop,B.; Edworthy,P.; Gupta,N.; Hoover,J.; Katzel,D.; Li,K.; Schobel,S.; Shrivastava,S.; Thovarai,V.; Wang,S.; Slemons,R.D.; Bowman,A.S.; Nolting,J.M.; Nelson,S.; Bao,Y.; Sanders,R.; Dernovoy,D.; Kiryutin,B.; Lipman,D.J.; Tatusova,T.
EPI415354	PB1	United States	2011-Aug-06	A/swine/Ohio/11SW123/2011		Other Database Import	Wentworth,D.E.; Dugan,V.; Halpin,R.A.; Lin,X.; Bera,J.; Wester,E.; Ghedin,E.; Fedorova,N.; Tsitrin,T.; McLellan,M.; Stockwell,T.; Amedeo,P.; Appalla,L.; Bishop,B.; Edworthy,P.; Gupta,N.; Hoover,J.; Katzel,D.; Li,K.; Schobel,S.; Shrivastava,S.; Thovarai,V.; Wang,S.; Slemons,R.D.; Bowman,A.S.; Nolting,J.M.; Bao,Y.; Sanders,R.; Dernovoy,D.; Kiryutin,B.; Lipman,D.J.; Tatusova,T.
EPI415346	PB1	United States	2011-Aug-06	A/swine/Ohio/11SW122/2011		Other Database Import	Wentworth,D.E.; Dugan,V.; Halpin,R.A.; Lin,X.; Bera,J.; Wester,E.; Ghedin,E.; Fedorova,N.; Tsitrin,T.; McLellan,M.; Stockwell,T.; Amedeo,P.; Appalla,L.; Bishop,B.; Edworthy,P.; Gupta,N.; Hoover,J.; Katzel,D.; Li,K.; Schobel,S.; Shrivastava,S.; Thovarai,V.; Wang,S.; Slemons,R.D.; Bowman,A.S.; Nolting,J.M.; Nelson,S.; Bao,Y.; Sanders,R.; Dernovoy,D.; Kiryutin,B.; Lipman,D.J.; Tatusova,T.
EPI414694	PB1	United States	2009-Jul-05	A/swine/Ohio/09SW1491/2009		Other Database Import	Wentworth,D.E.; Dugan,V.; Halpin,R.A.; Lin,X.; Bera,J.; Wester,E.; Ghedin,E.; Fedorova,N.; Tsitrin,T.; McLellan,M.; Stockwell,T.; Amedeo,P.; Appalla,L.; Bishop,B.; Edworthy,P.; Gupta,N.; Hoover,J.; Katzel,D.; Li,K.; Schobel,S.; Shrivastava,S.; Thovarai,V.; Wang,S.; Slemons,R.D.; Bowman,A.S.; Nolting,J.M.; Nelson,S.; Edwards,J.; Bao,Y.; Sanders,R.; Dernovoy,D.; Kiryutin,B.; Lipman,D.J.; Tatusova,T.
EPI414686	PB1	United States	2009-Jul-05	A/swine/Ohio/09SW1490M/2009		Other Database Import	Wentworth,D.E.; Dugan,V.; Halpin,R.A.; Lin,X.; Bera,J.; Wester,E.; Ghedin,E.; Fedorova,N.; Tsitrin,T.; McLellan,M.; Stockwell,T.; Amedeo,P.; Appalla,L.; Bishop,B.; Edworthy,P.; Gupta,N.; Hoover,J.; Katzel,D.; Li,K.; Schobel,S.; Shrivastava,S.; Thovarai,V.; Wang,S.; Slemons,R.D.; Bowman,A.S.; Nolting,J.M.; Bao,Y.; Sanders,R.; Dernovoy,D.; Kiryutin,B.; Lipman,D.J.; Tatusova,T.
EPI414678	PB1	United States	2009-Jul-05	A/swine/Ohio/09SW1489M/2009		Other Database Import	Wentworth,D.E.; Dugan,V.; Halpin,R.A.; Lin,X.; Bera,J.; Wester,E.; Ghedin,E.; Fedorova,N.; Tsitrin,T.; McLellan,M.; Stockwell,T.; Amedeo,P.; Appalla,L.; Bishop,B.; Edworthy,P.; Gupta,N.; Hoover,J.; Katzel,D.; Li,K.; Schobel,S.; Shrivastava,S.; Thovarai,V.; Wang,S.; Slemons,R.D.; Bowman,A.S.; Nolting,J.M.; Nelson,S.; Edwards,J.; Bao,Y.; Sanders,R.; Dernovoy,D.; Kiryutin,B.; Lipman,D.J.; Tatusova,T.
EPI414670	PB1	United States	2009-Jul-05	A/swine/Ohio/09SW1488M/2009		Other Database Import	Wentworth,D.E.; Dugan,V.; Halpin,R.A.; Lin,X.; Bera,J.; Wester,E.; Ghedin,E.; Fedorova,N.; Tsitrin,T.; McLellan,M.; Stockwell,T.; Amedeo,P.; Appalla,L.; Bishop,B.; Edworthy,P.; Gupta,N.; Hoover,J.; Katzel,D.; Li,K.; Schobel,S.; Shrivastava,S.; Thovarai,V.; Wang,S.; Slemons,R.D.; Bowman,A.S.; Nolting,J.M.; Bao,Y.; Sanders,R.; Dernovoy,D.; Kiryutin,B.; Lipman,D.J.; Tatusova,T.
EPI414656	PB1	United States	2009-Jul-05	A/swine/Ohio/09SW1487M/2009		Other Database Import	Wentworth,D.E.; Dugan,V.; Halpin,R.A.; Lin,X.; Bera,J.; Wester,E.; Ghedin,E.; Fedorova,N.; Tsitrin,T.; McLellan,M.; Stockwell,T.; Amedeo,P.; Appalla,L.; Bishop,B.; Edworthy,P.; Gupta,N.; Hoover,J.; Katzel,D.; Li,K.; Schobel,S.; Shrivastava,S.; Thovarai,V.; Wang,S.; Slemons,R.D.; Bowman,A.S.; Nolting,J.M.; Nelson,S.; Edwards,J.; Bao,Y.; Sanders,R.; Dernovoy,D.; Kiryutin,B.; Lipman,D.J.; Tatusova,T.
EPI414665	PB1	United States	2009-Jul-05	A/swine/Ohio/09SW1486/2009		Other Database Import	Wentworth,D.E.; Dugan,V.; Halpin,R.A.; Lin,X.; Bera,J.; Wester,E.; Ghedin,E.; Fedorova,N.; Tsitrin,T.; McLellan,M.; Stockwell,T.; Amedeo,P.; Appalla,L.; Bishop,B.; Edworthy,P.; Gupta,N.; Hoover,J.; Katzel,D.; Li,K.; Schobel,S.; Shrivastava,S.; Thovarai,V.; Wang,S.; Slemons,R.D.; Bowman,A.S.; Nolting,J.M.; Bao,Y.; Sanders,R.; Dernovoy,D.; Kiryutin,B.; Lipman,D.J.; Tatusova,T.
EPI414646	PB1	United States	2009-Jul-05	A/swine/Ohio/09SW1484M/2009		Other Database Import	Wentworth,D.E.; Dugan,V.; Halpin,R.A.; Lin,X.; Bera,J.; Wester,E.; Ghedin,E.; Fedorova,N.; Tsitrin,T.; McLellan,M.; Stockwell,T.; Amedeo,P.; Appalla,L.; Bishop,B.; Edworthy,P.; Gupta,N.; Hoover,J.; Katzel,D.; Li,K.; Schobel,S.; Shrivastava,S.; Thovarai,V.; Wang,S.; Slemons,R.D.; Bowman,A.S.; Nolting,J.M.; Nelson,S.; Edwards,J.; Bao,Y.; Sanders,R.; Dernovoy,D.; Kiryutin,B.; Lipman,D.J.; Tatusova,T.
EPI414638	PB1	United States	2009-Jul-05	A/swine/Ohio/09SW1483M/2009		Other Database Import	Wentworth,D.E.; Dugan,V.; Halpin,R.A.; Lin,X.; Bera,J.; Wester,E.; Ghedin,E.; Fedorova,N.; Tsitrin,T.; McLellan,M.; Stockwell,T.; Amedeo,P.; Appalla,L.; Bishop,B.; Edworthy,P.; Gupta,N.; Hoover,J.; Katzel,D.; Li,K.; Schobel,S.; Shrivastava,S.; Thovarai,V.; Wang,S.; Slemons,R.D.; Bowman,A.S.; Nolting,J.M.; Bao,Y.; Sanders,R.; Dernovoy,D.; Kiryutin,B.; Lipman,D.J.; Tatusova,T.
EPI414630	PB1	United States	2009-Jul-05	A/swine/Ohio/09SW1482M/2009		Other Database Import	Wentworth,D.E.; Dugan,V.; Halpin,R.A.; Lin,X.; Bera,J.; Wester,E.; Ghedin,E.; Fedorova,N.; Tsitrin,T.; McLellan,M.; Stockwell,T.; Amedeo,P.; Appalla,L.; Bishop,B.; Edworthy,P.; Gupta,N.; Hoover,J.; Katzel,D.; Li,K.; Schobel,S.; Shrivastava,S.; Thovarai,V.; Wang,S.; Slemons,R.D.; Bowman,A.S.; Nolting,J.M.; Nelson,S.; Edwards,J.; Bao,Y.; Sanders,R.; Dernovoy,D.; Kiryutin,B.; Lipman,D.J.; Tatusova,T.
EPI414622	PB1	United States	2009-Jul-05	A/swine/Ohio/09SW1481/2009		Other Database Import	Wentworth,D.E.; Dugan,V.; Halpin,R.A.; Lin,X.; Bera,J.; Wester,E.; Ghedin,E.; Fedorova,N.; Tsitrin,T.; McLellan,M.; Stockwell,T.; Amedeo,P.; Appalla,L.; Bishop,B.; Edworthy,P.; Gupta,N.; Hoover,J.; Katzel,D.; Li,K.; Schobel,S.; Shrivastava,S.; Thovarai,V.; Wang,S.; Slemons,R.D.; Bowman,A.S.; Nolting,J.M.; Bao,Y.; Sanders,R.; Dernovoy,D.; Kiryutin,B.; Lipman,D.J.; Tatusova,T.
EPI414614	PB1	United States	2009-Jul-05	A/swine/Ohio/09SW1478M/2009		Other Database Import	Wentworth,D.E.; Dugan,V.; Halpin,R.A.; Lin,X.; Bera,J.; Wester,E.; Ghedin,E.; Fedorova,N.; Tsitrin,T.; McLellan,M.; Stockwell,T.; Amedeo,P.; Appalla,L.; Bishop,B.; Edworthy,P.; Gupta,N.; Hoover,J.; Katzel,D.; Li,K.; Schobel,S.; Shrivastava,S.; Thovarai,V.; Wang,S.; Slemons,R.D.; Bowman,A.S.; Nolting,J.M.; Nelson,S.; Edwards,J.; Bao,Y.; Sanders,R.; Dernovoy,D.; Kiryutin,B.; Lipman,D.J.; Tatusova,T.
EPI414590	PB1	United States	2009-Jul-05	A/swine/Ohio/09SW1489E/2009		Other Database Import	Wentworth,D.E.; Dugan,V.; Halpin,R.A.; Lin,X.; Bera,J.; Wester,E.; Ghedin,E.; Fedorova,N.; Tsitrin,T.; McLellan,M.; Stockwell,T.; Amedeo,P.; Appalla,L.; Bishop,B.; Edworthy,P.; Gupta,N.; Hoover,J.; Katzel,D.; Li,K.; Schobel,S.; Shrivastava,S.; Thovarai,V.; Wang,S.; Slemons,R.D.; Bowman,A.S.; Nolting,J.M.; Bao,Y.; Sanders,R.; Dernovoy,D.; Kiryutin,B.; Lipman,D.J.; Tatusova,T.
EPI414574	PB1	United States	2009-Jul-05	A/swine/Ohio/09SW1484E/2009		Other Database Import	Wentworth,D.E.; Dugan,V.; Halpin,R.A.; Lin,X.; Bera,J.; Wester,E.; Ghedin,E.; Fedorova,N.; Tsitrin,T.; McLellan,M.; Stockwell,T.; Amedeo,P.; Appalla,L.; Bishop,B.; Edworthy,P.; Gupta,N.; Hoover,J.; Katzel,D.; Li,K.; Schobel,S.; Shrivastava,S.; Thovarai,V.; Wang,S.; Slemons,R.D.; Bowman,A.S.; Nolting,J.M.; Bao,Y.; Sanders,R.; Dernovoy,D.; Kiryutin,B.; Lipman,D.J.; Tatusova,T.
EPI414566	PB1	United States	2009-Jul-05	A/swine/Ohio/09SW1483E/2009		Other Database Import	Wentworth,D.E.; Dugan,V.; Halpin,R.A.; Lin,X.; Bera,J.; Wester,E.; Ghedin,E.; Fedorova,N.; Tsitrin,T.; McLellan,M.; Stockwell,T.; Amedeo,P.; Appalla,L.; Bishop,B.; Edworthy,P.; Gupta,N.; Hoover,J.; Katzel,D.; Li,K.; Schobel,S.; Shrivastava,S.; Thovarai,V.; Wang,S.; Slemons,R.D.; Bowman,A.S.; Nolting,J.M.; Nelson,S.; Edwards,J.; Bao,Y.; Sanders,R.; Dernovoy,D.; Kiryutin,B.; Lipman,D.J.; Tatusova,T.
EPI414558	PB1	United States	2009-Jul-05	A/swine/Ohio/09SW1482E/2009		Other Database Import	Wentworth,D.E.; Dugan,V.; Halpin,R.A.; Lin,X.; Bera,J.; Wester,E.; Ghedin,E.; Fedorova,N.; Tsitrin,T.; McLellan,M.; Stockwell,T.; Amedeo,P.; Appalla,L.; Bishop,B.; Edworthy,P.; Gupta,N.; Hoover,J.; Katzel,D.; Li,K.; Schobel,S.; Shrivastava,S.; Thovarai,V.; Wang,S.; Slemons,R.D.; Bowman,A.S.; Nolting,J.M.; Bao,Y.; Sanders,R.; Dernovoy,D.; Kiryutin,B.; Lipman,D.J.; Tatusova,T.
EPI414550	PB1	United States	2009-Jul-05	A/swine/Ohio/09SW1478E/2009		Other Database Import	Wentworth,D.E.; Dugan,V.; Halpin,R.A.; Lin,X.; Bera,J.; Wester,E.; Ghedin,E.; Fedorova,N.; Tsitrin,T.; McLellan,M.; Stockwell,T.; Amedeo,P.; Appalla,L.; Bishop,B.; Edworthy,P.; Gupta,N.; Hoover,J.; Katzel,D.; Li,K.; Schobel,S.; Shrivastava,S.; Thovarai,V.; Wang,S.; Slemons,R.D.; Bowman,A.S.; Nolting,J.M.; Nelson,S.; Edwards,J.; Bao,Y.; Sanders,R.; Dernovoy,D.; Kiryutin,B.; Lipman,D.J.; Tatusova,T.
EPI467718	PB1	United States	2012-Nov-08	A/swine/Illinois/A01432156/2012		Other Database Import	Lin,K.; Haney,D.M.; Bade,D.D.; Zhang,J.
EPI407859	PB1	China	2010-Oct-01	A/swine/Guangdong/6/2010		Other Database Import	Zhang,J.; Chen,Y.; Yang,H.; Xin,X.; Chen,H.; Qiao,C.
EPI407851	PB1	China	2005-Aug-01	A/swine/Henan/11/2005		Other Database Import	Qiao,C.; Yang,H.; Chen,Y.; Xin,X.; Chen,H.
EPI407843	PB1	China	2005-Nov-01	A/swine/Guangxi/12/2005		Other Database Import	Qiao,C.; Yang,H.; Chen,Y.; Xin,X.; Chen,H.
EPI407740	PB1	Korea, Republic of	2009-Sep-01	A/swine/Korea/VDS3/2009		Other Database Import	Kim,S.-H.; Roh,I.-S.; Lee,K.-K.; Song,Y.-K.; Park,C.-K.
EPI407739	PB1	Korea, Republic of	2009-Jun-01	A/swine/Korea/VDS2/2009		Other Database Import	Kim,S.-H.; Roh,I.-S.; Lee,K.-K.; Song,Y.-K.; Park,C.-K.
EPI407738	PB1	Korea, Republic of	2010-Jul-01	A/swine/Korea/VDS1/2010		Other Database Import	Kim,S.-H.; Roh,I.-S.; Lee,K.-K.; Song,Y.-K.; Park,C.-K.
EPI459177	PB1	United States	2012-Oct-01	A/swine/Iowa/A01432034/2012		Other Database Import	Lin,K.; Haney,D.M.; Bade,D.D.; Zhang,J.
EPI459229	PB1	United States	2012-Oct-01	A/swine/Nebraska/A01270646/2012		Other Database Import	Gramer,M.
EPI459151	PB1	United States	2012-Oct-01	A/swine/Illinois/A01270809/2012		Other Database Import	Gramer,M.
EPI459204	PB1	United States	2012-Oct-01	A/swine/Minnesota/A01203885/2012		Other Database Import	Lin,K.; Haney,D.M.; Bade,D.D.; Zhang,J.
EPI424095	PB1	United States	2012-Sep-26	A/swine/Indiana/A01260029/2012		Other Database Import
EPI459118	PB1	United States	2012-Oct-01	A/swine/Nebraska/A01271157/2012		Other Database Import	Gramer,M.
EPI403435	PB1	Thailand	2011-Jan-01	A/swine/Chachoengsao/NIAH107037-29/2011		Other Database Import	Hiromoto,Y.; Parchariyanon,S.; Ketusing,N.; Netrabukkana,P.; Hayashi,T.; Kobayashi,T.; Takemae,N.; Saito,T.
EPI403423	PB1	Thailand	2011-Jan-01	A/swine/Chachoengsao/NIAH107037-24/2011		Other Database Import	Hiromoto,Y.; Parchariyanon,S.; Ketusing,N.; Netrabukkana,P.; Hayashi,T.; Kobayashi,T.; Takemae,N.; Saito,T.
EPI403417	PB1	Thailand	2011-Jan-01	A/swine/Chachoengsao/NIAH107037-23/2011		Other Database Import	Hiromoto,Y.; Parchariyanon,S.; Ketusing,N.; Netrabukkana,P.; Hayashi,T.; Kobayashi,T.; Takemae,N.; Saito,T.
EPI403405	PB1	Thailand	2011-Jan-01	A/swine/Chachoengsao/NIAH107037-21/2011		Other Database Import	Hiromoto,Y.; Parchariyanon,S.; Ketusing,N.; Netrabukkana,P.; Hayashi,T.; Kobayashi,T.; Takemae,N.; Saito,T.
EPI401662	PB1	United States	2012-Aug-28	A/swine/Minnesota/A01301731/2012		Other Database Import
EPI401660	PB1	United States	2012-Jun-01	A/swine/Minnesota/12/2012		Other Database Import
EPI459219	PB1	United States	2012-Sep-26	A/swine/Minnesota/A01270355/2012		Other Database Import	Gramer,M.
EPI468705	PB1	United States	2012-Oct-02	A/swine/Missouri/A01270665/2012		Other Database Import	Gramer,M.
EPI401123	PB1	China	2011-Feb-25	A/swine/Nanjing/50/2011		Other Database Import	Bai,Y.; Feng,Z.X.; Shao,G.Q.
EPI433555	PB1	United States	2012-Sep-10	A/swine/Illinois/A01301796/2012		Other Database Import	Gramer,M.
EPI433550	PB1	United States	2012-Sep-14	A/swine/Illinois/A01301791/2012		Other Database Import	Gramer,M.
EPI459092	PB1	United States	2012-Jun-01	A/swine/Illinois/A01328923/2012		Other Database Import	Gramer,M.
EPI459066	PB1	United States	2012-Aug-01	A/swine/Nebraska/A01301493/2012		Other Database Import	Gramer,M.
EPI459164	PB1	United States	2012-May-22	A/swine/Illinois/A01328594/2012		Other Database Import	Gramer,M.
EPI443484	PB1	United States	2012-May-18	A/swine/Iowa/A01328942/2012		Other Database Import	Gramer,M.
EPI443482	PB1	United States	2012-May-24	A/swine/Illinois/A01328742/2012		Other Database Import	Gramer,M.
EPI443450	PB1	United States	2011-Dec-30	A/swine/Illinois/A01240830/2011		Other Database Import	Gramer,M.
EPI443490	PB1	United States	2012-Jun-06	A/swine/Minnesota/A01328944/2012		Other Database Import	Gramer,M.
EPI468672	PB1	United States	2012-Mar-19	A/swine/Nebraska/A01327160/2012		Other Database Import	Gramer,M.
EPI443454	PB1	United States	2012-Jan-04	A/swine/Illinois/A01240868/2012		Other Database Import	Gramer,M.
EPI459228	PB1	United States	2012-May-15	A/swine/Iowa/A01328941/2012		Other Database Import	Gramer,M.
EPI487883	PB1	United States	2012-Feb-02	A/swine/Minnesota/A01241397/2012		Other Database Import	Gramer,M.
EPI401700	PB1	United States	2012-Mar-04	A/swine/Illinois/A01125988/2012		Other Database Import	Gramer,M.
EPI398904	PB1	Italy	2005-Jan-01	A/swine/Italy/71251/2005		Other Database Import	Bhatt,S.; Lam,T.T.; Lycett,S.J.; Leigh Brown,A.J.; Bowden,T.A.; Holmes,E.C.; Wood,J.L.N.; Brown,I.H.; Kellam,P.; Pybus,O.G.
EPI468715	PB1	United States	2012-Sep-04	A/swine/Minnesota/A01301732/2012		Other Database Import	Gramer,M.
EPI398695	PB1	Vietnam	2010-Jan-01	A/swine/Binh Doung/02_16/2010		Other Database Import	Hiromoto,Y.; Ngo,T.L.; Pham,P.V.; Le,T.H.; Nguyen,T.H.; Le,T.V.; Nguyen,X.B.; Long,V.; Dung,H.D.; Nguyen,N.; Hoa,T.D.; Takemae,N.; Uchida,Y.; Saito,T.
EPI468720	PB1	United States	2011-Dec-08	A/swine/North Carolina/A01270393/2011		Other Database Import	Gramer,M.
EPI398467	PB1	China	2012-Jan-05	A/swine/Shaanxi/s2/2012		Other Database Import	Wang,J.; Ren,J.
EPI398460	PB1	China	2011-Dec-07	A/swine/Shaanxi/sw/2011		Other Database Import	Wang,J.; Ren,J.
EPI398452	PB1	China	2012-Feb-26	A/swine/Shaanxi/s3/2012		Other Database Import	Wang,J.; Ren,J.
EPI398446	PB1	China	2011-Dec-25	A/swine/Shaanxi/sf/2011		Other Database Import	Wang,J.; Ren,J.
EPI398161	PB1	Hungary	2011-May-25	A/swine/Hungary/362/2011		Other Database Import	Banyai,K.; Kovacs,E.; Toth,A.G.; Biksi,I.; Szentpali-Gavaller,K.; Balint,A.; Dencso,L.; Dan,A.
EPI459199	PB1	United States	2012-Sep-01	A/swine/Iowa/A01203809/2012		Other Database Import	Lin,K.; Haney,D.M.; Bade,D.D.; Zhang,J.
EPI397225	PB1	Italy	2006-Jan-01	A/swine/Italy/29313/2006		Other Database Import	Lycett,S.J.; Baillie,G.; Coulter,E.; Bhatt,S.; Kellam,P.; McCauley,J.W.; Wood,J.L.; Brown,I.H.; Pybus,O.G.; Leigh Brown,A.J.; Cosi Consortium,C.S.; Lam,T.T.; Bowden,T.A.; Holmes,E.C.; Wood,J.L.N.; COSI consortium
EPI397196	PB1	Belgium	2002-Jan-01	A/swine/Gent/177/2002		Other Database Import	Lycett,S.J.; Baillie,G.; Coulter,E.; Bhatt,S.; Kellam,P.; McCauley,J.W.; Wood,J.L.; Brown,I.H.; Pybus,O.G.; Leigh Brown,A.J.; Cosi Consortium,C.S.; Lam,T.T.; Bowden,T.A.; Holmes,E.C.; Wood,J.L.N.; COSI consortium
EPI397188	PB1	Belgium	2005-Jan-01	A/swine/Gent/132/2005		Other Database Import	Lycett,S.J.; Baillie,G.; Coulter,E.; Bhatt,S.; Kellam,P.; McCauley,J.W.; Wood,J.L.; Brown,I.H.; Pybus,O.G.; Leigh Brown,A.J.; Cosi Consortium,C.S.; Lam,T.T.; Bowden,T.A.; Holmes,E.C.; Wood,J.L.N.; COSI consortium
EPI397134	PB1	Belgium	2007-Jan-01	A/swine/Gent/112/2007		Other Database Import	Lycett,S.J.; Baillie,G.; Coulter,E.; Bhatt,S.; Kellam,P.; McCauley,J.W.; Wood,J.L.; Brown,I.H.; Pybus,O.G.; Leigh Brown,A.J.; Cosi Consortium,C.S.; Lam,T.T.; Bowden,T.A.; Holmes,E.C.; Wood,J.L.N.; COSI consortium
EPI397126	PB1	Belgium	2007-Jan-01	A/swine/Gent/100/2007		Other Database Import	Lycett,S.J.; Baillie,G.; Coulter,E.; Bhatt,S.; Kellam,P.; McCauley,J.W.; Wood,J.L.; Brown,I.H.; Pybus,O.G.; Leigh Brown,A.J.; Cosi Consortium,C.S.; Lam,T.T.; Bowden,T.A.; Holmes,E.C.; Wood,J.L.N.; COSI consortium
EPI397026	PB1	France	2006-Sep-02	A/swine/Ploufragan/0214/2006		Other Database Import	Lycett,S.J.; Baillie,G.; Coulter,E.; Bhatt,S.; Kellam,P.; McCauley,J.W.; Wood,J.L.; Brown,I.H.; Pybus,O.G.; Leigh Brown,A.J.; Cosi Consortium,C.S.; Lam,T.T.; Bowden,T.A.; Holmes,E.C.; Wood,J.L.N.; COSI consortium
EPI397018	PB1	Poland	2000-Oct-01	A/swine/Lutol/3/2000		Other Database Import	Lycett,S.J.; Baillie,G.; Coulter,E.; Bhatt,S.; Kellam,P.; McCauley,J.W.; Wood,J.L.; Brown,I.H.; Pybus,O.G.; Leigh Brown,A.J.; Cosi Consortium,C.S.; Lam,T.T.; Bowden,T.A.; Holmes,E.C.; Wood,J.L.N.; COSI consortium
EPI397010	PB1	Italy	2003-Oct-01	A/swine/Italy/289171/2003		Other Database Import	Lycett,S.J.; Baillie,G.; Coulter,E.; Bhatt,S.; Kellam,P.; McCauley,J.W.; Wood,J.L.; Brown,I.H.; Pybus,O.G.; Leigh Brown,A.J.; Cosi Consortium,C.S.; Lam,T.T.; Bowden,T.A.; Holmes,E.C.; Wood,J.L.N.; COSI consortium
EPI396993	PB1	Italy	2005-Oct-01	A/swine/Italy/186678-2/2005		Other Database Import	Lycett,S.J.; Baillie,G.; Coulter,E.; Bhatt,S.; Kellam,P.; McCauley,J.W.; Wood,J.L.; Brown,I.H.; Pybus,O.G.; Leigh Brown,A.J.; Cosi Consortium,C.S.; Lam,T.T.; Bowden,T.A.; Holmes,E.C.; Wood,J.L.N.; COSI consortium
EPI396985	PB1	Italy	2001-Oct-01	A/swine/Italy/172336/2001		Other Database Import	Lycett,S.J.; Baillie,G.; Coulter,E.; Bhatt,S.; Kellam,P.; McCauley,J.W.; Wood,J.L.; Brown,I.H.; Pybus,O.G.; Leigh Brown,A.J.; Cosi Consortium,C.S.; Lam,T.T.; Bowden,T.A.; Holmes,E.C.; Wood,J.L.N.; COSI consortium
EPI396964	PB1	Italy	2003-Oct-01	A/swine/Italy/151672-3/2003		Other Database Import	Lycett,S.J.; Baillie,G.; Coulter,E.; Bhatt,S.; Kellam,P.; McCauley,J.W.; Wood,J.L.; Brown,I.H.; Pybus,O.G.; Leigh Brown,A.J.; Cosi Consortium,C.S.; Lam,T.T.; Bowden,T.A.; Holmes,E.C.; Wood,J.L.N.; COSI consortium
EPI396956	PB1	Italy	1998-Oct-01	A/swine/Italy/1513-1/1998		Other Database Import	Lycett,S.J.; Baillie,G.; Coulter,E.; Bhatt,S.; Kellam,P.; McCauley,J.W.; Wood,J.L.; Brown,I.H.; Pybus,O.G.; Leigh Brown,A.J.; Cosi Consortium,C.S.; Lam,T.T.; Bowden,T.A.; Holmes,E.C.; Wood,J.L.N.; COSI consortium
EPI396934	PB1	France	1995-Oct-01	A/swine/OMS/2112/1995		Other Database Import	Lycett,S.J.; Baillie,G.; Coulter,E.; Bhatt,S.; Kellam,P.; McCauley,J.W.; Wood,J.L.; Brown,I.H.; Pybus,O.G.; Leigh Brown,A.J.; Cosi Consortium,C.S.; Lam,T.T.; Bowden,T.A.; Holmes,E.C.; Wood,J.L.N.; COSI consortium
EPI396918	PB1	France	2002-Oct-01	A/swine/Cotes d'Armor/1624/2002		Other Database Import	Lycett,S.J.; Baillie,G.; Coulter,E.; Bhatt,S.; Kellam,P.; McCauley,J.W.; Wood,J.L.; Brown,I.H.; Pybus,O.G.; Leigh Brown,A.J.; Cosi Consortium,C.S.; Lam,T.T.; Bowden,T.A.; Holmes,E.C.; Wood,J.L.N.; COSI consortium
EPI396910	PB1	France	1999-Oct-01	A/swine/Ille et Vilaine/1455/1999		Other Database Import	Lycett,S.J.; Baillie,G.; Coulter,E.; Bhatt,S.; Kellam,P.; McCauley,J.W.; Wood,J.L.; Brown,I.H.; Pybus,O.G.; Leigh Brown,A.J.; Cosi Consortium,C.S.; Lam,T.T.; Bowden,T.A.; Holmes,E.C.; Wood,J.L.N.; COSI consortium
EPI396897	PB1	France	2009-Oct-01	A/swine/Cotes d'Armor/1174/2009		Other Database Import	Lycett,S.J.; Baillie,G.; Coulter,E.; Bhatt,S.; Kellam,P.; McCauley,J.W.; Wood,J.L.; Brown,I.H.; Pybus,O.G.; Leigh Brown,A.J.; Cosi Consortium,C.S.; Lam,T.T.; Bowden,T.A.; Holmes,E.C.; Wood,J.L.N.; COSI consortium
EPI396886	PB1	France	2004-Oct-01	A/swine/Finnistere/800/2004		Other Database Import	Lycett,S.J.; Baillie,G.; Coulter,E.; Bhatt,S.; Kellam,P.; McCauley,J.W.; Wood,J.L.; Brown,I.H.; Pybus,O.G.; Leigh Brown,A.J.; Cosi Consortium,C.S.; Lam,T.T.; Bowden,T.A.; Holmes,E.C.; Wood,J.L.N.; COSI consortium
EPI396880	PB1	Germany	2009-Jan-01	A/wild boar/Germany-HE/ws336/2009		Friedrich-Loeffler-Institut	Starick, E.; Lange, E.
EPI398909	PB1	United Kingdom	2008-Dec-25	A/swine/England/P185/2008		Other Database Import	Lycett,S.J.; Baillie,G.; Coulter,E.; Bhatt,S.; Kellam,P.; McCauley,J.W.; Wood,J.L.; Brown,I.H.; Pybus,O.G.; Leigh Brown,A.J.; Cosi Consortium,C.S.; Lam,T.T.; Bowden,T.A.; Holmes,E.C.; Wood,J.L.N.; COSI consortium
EPI396860	PB1	United Kingdom	2009-Oct-01	A/swine/England/MD0040352R/2009		Other Database Import	Lycett,S.J.; Baillie,G.; Coulter,E.; Bhatt,S.; Kellam,P.; McCauley,J.W.; Wood,J.L.; Brown,I.H.; Pybus,O.G.; Leigh Brown,A.J.; Cosi Consortium,C.S.; Lam,T.T.; Bowden,T.A.; Holmes,E.C.; Wood,J.L.N.; COSI consortium
EPI396845	PB1	United Kingdom	1997-Feb-03	A/swine/England/88761/1997		Other Database Import	Lycett,S.J.; Baillie,G.; Coulter,E.; Bhatt,S.; Kellam,P.; McCauley,J.W.; Wood,J.L.; Brown,I.H.; Pybus,O.G.; Leigh Brown,A.J.; Cosi Consortium,C.S.; Lam,T.T.; Bowden,T.A.; Holmes,E.C.; Wood,J.L.N.; COSI consortium
EPI396829	PB1	United Kingdom	1990-Jun-17	A/swine/England/79851/1990		Other Database Import	Lycett,S.J.; Baillie,G.; Coulter,E.; Bhatt,S.; Kellam,P.; McCauley,J.W.; Wood,J.L.; Brown,I.H.; Pybus,O.G.; Leigh Brown,A.J.; Cosi Consortium,C.S.; Lam,T.T.; Bowden,T.A.; Holmes,E.C.; Wood,J.L.N.; COSI consortium
EPI396820	PB1	United Kingdom	1995-Dec-04	A/swine/England/771270/1995		Other Database Import	Lycett,S.J.; Baillie,G.; Coulter,E.; Bhatt,S.; Kellam,P.; McCauley,J.W.; Wood,J.L.; Brown,I.H.; Pybus,O.G.; Leigh Brown,A.J.; Cosi Consortium,C.S.; Lam,T.T.; Bowden,T.A.; Holmes,E.C.; Wood,J.L.N.; COSI consortium
EPI396812	PB1	United Kingdom	1995-Oct-21	A/swine/England/745769/1995		Other Database Import	Lycett,S.J.; Baillie,G.; Coulter,E.; Bhatt,S.; Kellam,P.; McCauley,J.W.; Wood,J.L.; Brown,I.H.; Pybus,O.G.; Leigh Brown,A.J.; Cosi Consortium,C.S.; Lam,T.T.; Bowden,T.A.; Holmes,E.C.; Wood,J.L.N.; COSI consortium
EPI396781	PB1	United Kingdom	1996-Dec-20	A/swine/England/645913/1996		Other Database Import	Lycett,S.J.; Baillie,G.; Coulter,E.; Bhatt,S.; Kellam,P.; McCauley,J.W.; Wood,J.L.; Brown,I.H.; Pybus,O.G.; Leigh Brown,A.J.; Cosi Consortium,C.S.; Lam,T.T.; Bowden,T.A.; Holmes,E.C.; Wood,J.L.N.; COSI consortium
EPI396774	PB1	United Kingdom	1996-Oct-25	A/swine/England/636804/1996		Other Database Import	Lycett,S.J.; Baillie,G.; Coulter,E.; Bhatt,S.; Kellam,P.; McCauley,J.W.; Wood,J.L.; Brown,I.H.; Pybus,O.G.; Leigh Brown,A.J.; Cosi Consortium,C.S.; Lam,T.T.; Bowden,T.A.; Holmes,E.C.; Wood,J.L.N.; COSI consortium
EPI396766	PB1	United Kingdom	1998-Nov-18	A/swine/England/61605/1998		Other Database Import	Lycett,S.J.; Baillie,G.; Coulter,E.; Bhatt,S.; Kellam,P.; McCauley,J.W.; Wood,J.L.; Brown,I.H.; Pybus,O.G.; Leigh Brown,A.J.; Cosi Consortium,C.S.; Lam,T.T.; Bowden,T.A.; Holmes,E.C.; Wood,J.L.N.; COSI consortium
EPI396752	PB1	United Kingdom	2000-Dec-22	A/swine/England/60797/2000		Other Database Import	Lycett,S.J.; Baillie,G.; Coulter,E.; Bhatt,S.; Kellam,P.; McCauley,J.W.; Wood,J.L.; Brown,I.H.; Pybus,O.G.; Leigh Brown,A.J.; Cosi Consortium,C.S.; Lam,T.T.; Bowden,T.A.; Holmes,E.C.; Wood,J.L.N.; COSI consortium
EPI396744	PB1	United Kingdom	1999-Nov-12	A/swine/England/57610/1999		Other Database Import	Lycett,S.J.; Baillie,G.; Coulter,E.; Bhatt,S.; Kellam,P.; McCauley,J.W.; Wood,J.L.; Brown,I.H.; Pybus,O.G.; Leigh Brown,A.J.; Cosi Consortium,C.S.; Lam,T.T.; Bowden,T.A.; Holmes,E.C.; Wood,J.L.N.; COSI consortium
EPI396736	PB1	United Kingdom	2006-May-12	A/swine/England/483/2006		Other Database Import	Lycett,S.J.; Baillie,G.; Coulter,E.; Bhatt,S.; Kellam,P.; McCauley,J.W.; Wood,J.L.; Brown,I.H.; Pybus,O.G.; Leigh Brown,A.J.; Cosi Consortium,C.S.; Lam,T.T.; Bowden,T.A.; Holmes,E.C.; Wood,J.L.N.; COSI consortium
EPI396728	PB1	United Kingdom	2006-May-05	A/swine/England/453/2006		Other Database Import	Lycett,S.J.; Baillie,G.; Coulter,E.; Bhatt,S.; Kellam,P.; McCauley,J.W.; Wood,J.L.; Brown,I.H.; Pybus,O.G.; Leigh Brown,A.J.; Cosi Consortium,C.S.; Lam,T.T.; Bowden,T.A.; Holmes,E.C.; Wood,J.L.N.; COSI consortium
EPI396720	PB1	United Kingdom	1994-Apr-24	A/swine/England/448813/1994		Other Database Import	Lycett,S.J.; Baillie,G.; Coulter,E.; Bhatt,S.; Kellam,P.; McCauley,J.W.; Wood,J.L.; Brown,I.H.; Pybus,O.G.; Leigh Brown,A.J.; Cosi Consortium,C.S.; Lam,T.T.; Bowden,T.A.; Holmes,E.C.; Wood,J.L.N.; COSI consortium
EPI398908	PB1	United Kingdom	2001-Dec-21	A/swine/England/43142/2001		Other Database Import	Lycett,S.J.; Baillie,G.; Coulter,E.; Bhatt,S.; Kellam,P.; McCauley,J.W.; Wood,J.L.; Brown,I.H.; Pybus,O.G.; Leigh Brown,A.J.; Cosi Consortium,C.S.; Lam,T.T.; Bowden,T.A.; Holmes,E.C.; Wood,J.L.N.; COSI consortium
EPI396705	PB1	United Kingdom	1994-Feb-07	A/swine/England/425742/1994		Other Database Import	Lycett,S.J.; Baillie,G.; Coulter,E.; Bhatt,S.; Kellam,P.; McCauley,J.W.; Wood,J.L.; Brown,I.H.; Pybus,O.G.; Leigh Brown,A.J.; Cosi Consortium,C.S.; Lam,T.T.; Bowden,T.A.; Holmes,E.C.; Wood,J.L.N.; COSI consortium
EPI396689	PB1	United Kingdom	1994-Jan-03	A/swine/England/410711/1994		Other Database Import	Lycett,S.J.; Baillie,G.; Coulter,E.; Bhatt,S.; Kellam,P.; McCauley,J.W.; Wood,J.L.; Brown,I.H.; Pybus,O.G.; Leigh Brown,A.J.; Cosi Consortium,C.S.; Lam,T.T.; Bowden,T.A.; Holmes,E.C.; Wood,J.L.N.; COSI consortium
EPI396681	PB1	United Kingdom	1996-Jul-09	A/swine/England/40280/1996		Other Database Import	Lycett,S.J.; Baillie,G.; Coulter,E.; Bhatt,S.; Kellam,P.; McCauley,J.W.; Wood,J.L.; Brown,I.H.; Pybus,O.G.; Leigh Brown,A.J.; Cosi Consortium,C.S.; Lam,T.T.; Bowden,T.A.; Holmes,E.C.; Wood,J.L.N.; COSI consortium
EPI396673	PB1	United Kingdom	2001-Nov-14	A/swine/England/39572/2001		Other Database Import	Lycett,S.J.; Baillie,G.; Coulter,E.; Bhatt,S.; Kellam,P.; McCauley,J.W.; Wood,J.L.; Brown,I.H.; Pybus,O.G.; Leigh Brown,A.J.; Cosi Consortium,C.S.; Lam,T.T.; Bowden,T.A.; Holmes,E.C.; Wood,J.L.N.; COSI consortium
EPI396665	PB1	United Kingdom	2005-Apr-08	A/swine/England/383/2005		Other Database Import	Lycett,S.J.; Baillie,G.; Coulter,E.; Bhatt,S.; Kellam,P.; McCauley,J.W.; Wood,J.L.; Brown,I.H.; Pybus,O.G.; Leigh Brown,A.J.; Cosi Consortium,C.S.; Lam,T.T.; Bowden,T.A.; Holmes,E.C.; Wood,J.L.N.; COSI consortium
EPI396649	PB1	United Kingdom	2010-Jan-05	A/swine/England/373/2010		Other Database Import	Lycett,S.J.; Baillie,G.; Coulter,E.; Bhatt,S.; Kellam,P.; McCauley,J.W.; Wood,J.L.; Brown,I.H.; Pybus,O.G.; Leigh Brown,A.J.; Cosi Consortium,C.S.; Lam,T.T.; Bowden,T.A.; Holmes,E.C.; Wood,J.L.N.; COSI consortium
EPI396641	PB1	United Kingdom	1999-Jun-16	A/swine/England/35320/1999		Other Database Import	Lycett,S.J.; Baillie,G.; Coulter,E.; Bhatt,S.; Kellam,P.; McCauley,J.W.; Wood,J.L.; Brown,I.H.; Pybus,O.G.; Leigh Brown,A.J.; Cosi Consortium,C.S.; Lam,T.T.; Bowden,T.A.; Holmes,E.C.; Wood,J.L.N.; COSI consortium
EPI396633	PB1	United Kingdom	2006-Mar-13	A/swine/England/33780/2006		Other Database Import	Lycett,S.J.; Baillie,G.; Coulter,E.; Bhatt,S.; Kellam,P.; McCauley,J.W.; Wood,J.L.; Brown,I.H.; Pybus,O.G.; Leigh Brown,A.J.; Cosi Consortium,C.S.; Lam,T.T.; Bowden,T.A.; Holmes,E.C.; Wood,J.L.N.; COSI consortium
EPI396625	PB1	United Kingdom	2009-Apr-09	A/swine/England/303/2009		Other Database Import	Lycett,S.J.; Baillie,G.; Coulter,E.; Bhatt,S.; Kellam,P.; McCauley,J.W.; Wood,J.L.; Brown,I.H.; Pybus,O.G.; Leigh Brown,A.J.; Cosi Consortium,C.S.; Lam,T.T.; Bowden,T.A.; Holmes,E.C.; Wood,J.L.N.; COSI consortium
EPI396612	PB1	United Kingdom	1993-Apr-21	A/swine/England/283902/1993		Other Database Import	Lycett,S.J.; Baillie,G.; Coulter,E.; Bhatt,S.; Kellam,P.; McCauley,J.W.; Wood,J.L.; Brown,I.H.; Pybus,O.G.; Leigh Brown,A.J.; Cosi Consortium,C.S.; Lam,T.T.; Bowden,T.A.; Holmes,E.C.; Wood,J.L.N.; COSI consortium
EPI396604	PB1	United Kingdom	1993-Mar-05	A/swine/England/279053/1993		Other Database Import	Lycett,S.J.; Baillie,G.; Coulter,E.; Bhatt,S.; Kellam,P.; McCauley,J.W.; Wood,J.L.; Brown,I.H.; Pybus,O.G.; Leigh Brown,A.J.; Cosi Consortium,C.S.; Lam,T.T.; Bowden,T.A.; Holmes,E.C.; Wood,J.L.N.; COSI consortium
EPI396596	PB1	United Kingdom	1998-Jun-17	A/swine/England/26029/1998		Other Database Import	Lycett,S.J.; Baillie,G.; Coulter,E.; Bhatt,S.; Kellam,P.; McCauley,J.W.; Wood,J.L.; Brown,I.H.; Pybus,O.G.; Leigh Brown,A.J.; Cosi Consortium,C.S.; Lam,T.T.; Bowden,T.A.; Holmes,E.C.; Wood,J.L.N.; COSI consortium
EPI396588	PB1	United Kingdom	2002-Mar-06	A/swine/England/254/2002		Other Database Import	Lycett,S.J.; Baillie,G.; Coulter,E.; Bhatt,S.; Kellam,P.; McCauley,J.W.; Wood,J.L.; Brown,I.H.; Pybus,O.G.; Leigh Brown,A.J.; Cosi Consortium,C.S.; Lam,T.T.; Bowden,T.A.; Holmes,E.C.; Wood,J.L.N.; COSI consortium
EPI396580	PB1	United Kingdom	1992-Oct-17	A/swine/England/252411/1992		Other Database Import	Lycett,S.J.; Baillie,G.; Coulter,E.; Bhatt,S.; Kellam,P.; McCauley,J.W.; Wood,J.L.; Brown,I.H.; Pybus,O.G.; Leigh Brown,A.J.; Cosi Consortium,C.S.; Lam,T.T.; Bowden,T.A.; Holmes,E.C.; Wood,J.L.N.; COSI consortium
EPI396566	PB1	United Kingdom	1992-Feb-07	A/swine/England/200276/1992		Other Database Import	Lycett,S.J.; Baillie,G.; Coulter,E.; Bhatt,S.; Kellam,P.; McCauley,J.W.; Wood,J.L.; Brown,I.H.; Pybus,O.G.; Leigh Brown,A.J.; Cosi Consortium,C.S.; Lam,T.T.; Bowden,T.A.; Holmes,E.C.; Wood,J.L.N.; COSI consortium
EPI396558	PB1	United Kingdom	1992-Jan-07	A/swine/England/195852/1992		Other Database Import	Lycett,S.J.; Baillie,G.; Coulter,E.; Bhatt,S.; Kellam,P.; McCauley,J.W.; Wood,J.L.; Brown,I.H.; Pybus,O.G.; Leigh Brown,A.J.; Cosi Consortium,C.S.; Lam,T.T.; Bowden,T.A.; Holmes,E.C.; Wood,J.L.N.; COSI consortium
EPI396550	PB1	United Kingdom	1998-Mar-04	A/swine/England/193667/1998		Other Database Import	Lycett,S.J.; Baillie,G.; Coulter,E.; Bhatt,S.; Kellam,P.; McCauley,J.W.; Wood,J.L.; Brown,I.H.; Pybus,O.G.; Leigh Brown,A.J.; Cosi Consortium,C.S.; Lam,T.T.; Bowden,T.A.; Holmes,E.C.; Wood,J.L.N.; COSI consortium
EPI396542	PB1	United Kingdom	2000-Mar-17	A/swine/England/17788/2000		Other Database Import	Lycett,S.J.; Baillie,G.; Coulter,E.; Bhatt,S.; Kellam,P.; McCauley,J.W.; Wood,J.L.; Brown,I.H.; Pybus,O.G.; Leigh Brown,A.J.; Cosi Consortium,C.S.; Lam,T.T.; Bowden,T.A.; Holmes,E.C.; Wood,J.L.N.; COSI consortium
EPI396526	PB1	United Kingdom	1997-Dec-18	A/swine/England/167655/1997		Other Database Import	Lycett,S.J.; Baillie,G.; Coulter,E.; Bhatt,S.; Kellam,P.; McCauley,J.W.; Wood,J.L.; Brown,I.H.; Pybus,O.G.; Leigh Brown,A.J.; Cosi Consortium,C.S.; Lam,T.T.; Bowden,T.A.; Holmes,E.C.; Wood,J.L.N.; COSI consortium
EPI396513	PB1	United Kingdom	2010-Dec-09	A/swine/England/1464/2010		Other Database Import	Lycett,S.J.; Baillie,G.; Coulter,E.; Bhatt,S.; Kellam,P.; McCauley,J.W.; Wood,J.L.; Brown,I.H.; Pybus,O.G.; Leigh Brown,A.J.; Cosi Consortium,C.S.; Lam,T.T.; Bowden,T.A.; Holmes,E.C.; Wood,J.L.N.; COSI consortium
EPI396505	PB1	United Kingdom	2010-Dec-09	A/swine/England/1458/2010		Other Database Import	Lycett,S.J.; Baillie,G.; Coulter,E.; Bhatt,S.; Kellam,P.; McCauley,J.W.; Wood,J.L.; Brown,I.H.; Pybus,O.G.; Leigh Brown,A.J.; Cosi Consortium,C.S.; Lam,T.T.; Bowden,T.A.; Holmes,E.C.; Wood,J.L.N.; COSI consortium
EPI396497	PB1	United Kingdom	1986-Oct-01	A/swine/England/117316/1986		Other Database Import	Lycett,S.J.; Baillie,G.; Coulter,E.; Bhatt,S.; Kellam,P.; McCauley,J.W.; Wood,J.L.; Brown,I.H.; Pybus,O.G.; Leigh Brown,A.J.; Cosi Consortium,C.S.; Lam,T.T.; Bowden,T.A.; Holmes,E.C.; Wood,J.L.N.; COSI consortium
EPI396489	PB1	United Kingdom	1990-Dec-07	A/swine/England/114065/1990		Other Database Import	Lycett,S.J.; Baillie,G.; Coulter,E.; Bhatt,S.; Kellam,P.; McCauley,J.W.; Wood,J.L.; Brown,I.H.; Pybus,O.G.; Leigh Brown,A.J.; Cosi Consortium,C.S.; Lam,T.T.; Bowden,T.A.; Holmes,E.C.; Wood,J.L.N.; COSI consortium
EPI396481	PB1	United Kingdom	2004-Sep-08	A/swine/England/1131/2004		Other Database Import	Lycett,S.J.; Baillie,G.; Coulter,E.; Bhatt,S.; Kellam,P.; McCauley,J.W.; Wood,J.L.; Brown,I.H.; Pybus,O.G.; Leigh Brown,A.J.; Cosi Consortium,C.S.; Lam,T.T.; Bowden,T.A.; Holmes,E.C.; Wood,J.L.N.; COSI consortium
EPI396472	PB1	United Kingdom	2005-Oct-03	A/swine/England/1093/2005		Other Database Import	Lycett,S.J.; Baillie,G.; Coulter,E.; Bhatt,S.; Kellam,P.; McCauley,J.W.; Wood,J.L.; Brown,I.H.; Pybus,O.G.; Leigh Brown,A.J.; Cosi Consortium,C.S.; Lam,T.T.; Bowden,T.A.; Holmes,E.C.; Wood,J.L.N.; COSI consortium
EPI396464	PB1	United Kingdom	2010-Dec-07	A/swine/England/10/2010		Other Database Import	Lycett,S.J.; Baillie,G.; Coulter,E.; Bhatt,S.; Kellam,P.; McCauley,J.W.; Wood,J.L.; Brown,I.H.; Pybus,O.G.; Leigh Brown,A.J.; Cosi Consortium,C.S.; Lam,T.T.; Bowden,T.A.; Holmes,E.C.; Wood,J.L.N.; COSI consortium
EPI396441	PB1	United Kingdom	2001-Jan-15	A/swine/England/004772/2001		Other Database Import	Lycett,S.J.; Baillie,G.; Coulter,E.; Bhatt,S.; Kellam,P.; McCauley,J.W.; Wood,J.L.; Brown,I.H.; Pybus,O.G.; Leigh Brown,A.J.; Cosi Consortium,C.S.; Lam,T.T.; Bowden,T.A.; Holmes,E.C.; Wood,J.L.N.; COSI consortium
EPI396433	PB1	United Kingdom	2002-Dec-04	A/swine/England/002295/2002		Other Database Import	Lycett,S.J.; Baillie,G.; Coulter,E.; Bhatt,S.; Kellam,P.; McCauley,J.W.; Wood,J.L.; Brown,I.H.; Pybus,O.G.; Leigh Brown,A.J.; Cosi Consortium,C.S.; Lam,T.T.; Bowden,T.A.; Holmes,E.C.; Wood,J.L.N.; COSI consortium
EPI396425	PB1	United Kingdom	2007-Nov-06	A/swine/England/001195/2007		Other Database Import	Lycett,S.J.; Baillie,G.; Coulter,E.; Bhatt,S.; Kellam,P.; McCauley,J.W.; Wood,J.L.; Brown,I.H.; Pybus,O.G.; Leigh Brown,A.J.; Cosi Consortium,C.S.; Lam,T.T.; Bowden,T.A.; Holmes,E.C.; Wood,J.L.N.; COSI consortium
EPI396418	PB1	United Kingdom	2009-Jan-12	A/swine/England/00003/2009		Other Database Import	Lycett,S.J.; Baillie,G.; Coulter,E.; Bhatt,S.; Kellam,P.; McCauley,J.W.; Wood,J.L.; Brown,I.H.; Pybus,O.G.; Leigh Brown,A.J.; Cosi Consortium,C.S.; Lam,T.T.; Bowden,T.A.; Holmes,E.C.; Wood,J.L.N.; COSI consortium
EPI396403	PB1	Czech Republic	2000-Oct-01	A/swine/Brno/00/2000		Other Database Import	Lycett,S.J.; Baillie,G.; Coulter,E.; Bhatt,S.; Kellam,P.; McCauley,J.W.; Wood,J.L.; Brown,I.H.; Pybus,O.G.; Leigh Brown,A.J.; Cosi Consortium,C.S.; Lam,T.T.; Bowden,T.A.; Holmes,E.C.; Wood,J.L.N.; COSI consortium
EPI396395	PB1	Poland	2001-Oct-01	A/swine/Bieganow/1/2001		Other Database Import	Lycett,S.J.; Baillie,G.; Coulter,E.; Bhatt,S.; Kellam,P.; McCauley,J.W.; Wood,J.L.; Brown,I.H.; Pybus,O.G.; Leigh Brown,A.J.; Cosi Consortium,C.S.; Lam,T.T.; Bowden,T.A.; Holmes,E.C.; Wood,J.L.N.; COSI consortium
EPI396385	PB1	Korea, Republic of	2009-Feb-01	A/swine/Korea/1204/2009		Other Database Import	Pascua,P.N.Q.; Song,M.-S.; Choi,Y.-K.
EPI396377	PB1	Korea, Republic of	2009-Jan-01	A/swine/Korea/1130/2009		Other Database Import	Pascua,P.N.Q.; Song,M.-S.; Choi,Y.-K.
EPI443435	PB1	United States	2010-Nov-15	A/swine/Minnesota/A01134336/2010		Other Database Import	Gramer,M.
EPI392826	PB1	Mexico	2010-Jan-01	A/swine/Mexico/Ver37/2010		Other Database Import	Sanchez-Betancourt,J.-I.; Isa,P.; Cobian-Guemes,A.-G.; Arias Ortiz,C.F.
EPI392818	PB1	Mexico	2010-Jan-01	A/swine/Mexico/Ver31/2010		Other Database Import	Sanchez-Betancourt,J.-I.; Isa,P.; Cobian-Guemes,A.-G.; Arias Ortiz,C.F.
EPI392804	PB1	Mexico	2010-Jan-01	A/swine/Mexico/Qro35/2010		Other Database Import	Sanchez-Betancourt,J.-I.; Isa,P.; Cobian-Guemes,A.-G.; Arias Ortiz,C.F.
EPI392796	PB1	Mexico	2010-Jan-01	A/swine/Mexico/Qro32/2010		Other Database Import	Sanchez-Betancourt,J.-I.; Isa,P.; Cobian-Guemes,A.-G.; Arias Ortiz,C.F.
EPI392780	PB1	Mexico	2010-Jan-01	A/swine/Mexico/Mex52/2010		Other Database Import	Sanchez-Betancourt,J.-I.; Isa,P.; Cobian-Guemes,A.-G.; Arias Ortiz,C.F.
EPI392756	PB1	Mexico	2010-Jan-01	A/swine/Mexico/Mex19/2010		Other Database Import	Sanchez-Betancourt,J.-I.; Isa,P.; Cobian-Guemes,A.-G.; Arias Ortiz,C.F.
EPI391568	PB1	United States	2012-Jan-25	A/swine/Illinois/A01104012/2012		Other Database Import
EPI391516	PB1	United States	2011-Oct-13	A/swine/Illinois/A00857136c/2011		Other Database Import
EPI391508	PB1	United States	2011-Oct-04	A/swine/Illinois/A00857134/2011		Other Database Import
EPI441141	PB1	United States	2012-Jan-11	A/swine/Wisconsin/A01203142/2012		Other Database Import	Lin,K.; Zhang,J.; Stensland,W.R.
EPI441148	PB1	United States	2012-Jan-17	A/swine/Missouri/A01203163/2012		Other Database Import	Lin,K.; Zhang,J.; Stensland,W.R.
EPI424090	PB1	United States	2011-Dec-22	A/swine/Colorado/A01203099/2011		Other Database Import	Lin,K.; Zhang,J.; Stensland,W.R.
EPI416801	PB1	United States	2011-Nov-03	A/swine/Mississippi/A01202799/2011		Other Database Import	Lin,K.; Zhang,J.; Stensland,W.R.
EPI424086	PB1	United States	2011-Oct-18	A/swine/Michigan/A01202708/2011		Other Database Import	Lin,K.; Zhang,J.; Stensland,W.R.
EPI441126	PB1	United States	2011-Oct-01	A/swine/Indiana/A01202631/2011		Other Database Import	Lin,K.; Zhang,J.; Stensland,W.R.
EPI424105	PB1	United States	2011-Sep-28	A/swine/Indiana/A01202622/2011		Other Database Import	Lin,K.; Zhang,J.; Stensland,W.R.
EPI443444	PB1	United States	2011-Sep-28	A/swine/South Dakota/A01202617/2011		Other Database Import	Lin,K.; Zhang,J.; Stensland,W.R.
EPI424054	PB1	United States	2011-Sep-28	A/swine/Illinois/A01202615/2011		Other Database Import	Lin,K.; Zhang,J.; Stensland,W.R.
EPI443439	PB1	United States	2011-Sep-16	A/swine/Minnesota/A01202597/2011		Other Database Import	Lin,K.; Zhang,J.; Stensland,W.R.
EPI424045	PB1	United States	2011-Aug-30	A/swine/Iowa/A01202554/2011		Other Database Import	Lin,K.; Zhang,J.; Stensland,W.R.
EPI441121	PB1	United States	2011-Jul-28	A/swine/Minnesota/A01202471/2011		Other Database Import	Lin,K.; Zhang,J.; Stensland,W.R.
EPI475555	PB1	United States	2012-Apr-02	A/swine/Michigan/A01203374/2012		Other Database Import	Lin,K.; Haney,D.M.; Stensland,W.R.; Zhang,J.
EPI467514	PB1	United States	2012-Mar-06	A/swine/Indiana/A01203320/2012		Other Database Import	Lin,K.; Haney,D.M.; Stensland,W.R.; Zhang,J.
EPI390716	PB1	United States	2011-Apr-27	A/swine/Illinois/A01049905/2011		Other Database Import
EPI475508	PB1	United States	2012-Mar-14	A/swine/Indiana/A01243254/2012		Other Database Import	Lin,K.; Haney,D.M.; Stensland,W.R.; Zhang,J.
EPI393339	PB1	United States	2011-Jan-17	A/swine/Illinois/A01047977/2011		Other Database Import	Nelson,M.I.; Vincent,A.L.; Kitikoon,P.; Holmes,E.C.; Gramer,M.R.
EPI459073	PB1	United States	2011-Jan-01	A/swine/Ohio/A01134769/2011		Other Database Import	Nelson,M.I.; Vincent,A.L.; Kitikoon,P.; Holmes,E.C.; Gramer,M.R.
EPI393344	PB1	United States	2011-Dec-01	A/swine/Illinois/A01047924/2011		Other Database Import	Nelson,M.I.; Vincent,A.L.; Kitikoon,P.; Holmes,E.C.; Gramer,M.R.
EPI459184	PB1	United States	2011-Feb-27	A/swine/Kentucky/A01134742/2011		Other Database Import	Nelson,M.I.; Vincent,A.L.; Kitikoon,P.; Holmes,E.C.; Gramer,M.R.
EPI459209	PB1	United States	2011-Feb-23	A/swine/Illinois/A01134580/2011		Other Database Import	Nelson,M.I.; Vincent,A.L.; Kitikoon,P.; Holmes,E.C.; Gramer,M.R.
EPI393228	PB1	United States	2011-Jan-26	A/swine/Illinois/A01134200/2011		Other Database Import	Nelson,M.I.; Vincent,A.L.; Kitikoon,P.; Holmes,E.C.; Gramer,M.R.
EPI393329	PB1	United States	2011-Jan-17	A/swine/Illinois/A01047982/2011		Other Database Import	Nelson,M.I.; Vincent,A.L.; Kitikoon,P.; Holmes,E.C.; Gramer,M.R.
EPI383481	PB1	China	2008-Nov-01	A/swine/Hubei/02/2008		Other Database Import	Lv,C.; Wang,D.; Du,J.; Meng,S.; Wang,J.; Shi,L.; Wang,G.; Zhao,Y.
EPI383473	PB1	China	2008-Mar-01	A/swine/Zhejiang/01/2008		Other Database Import	Lv,C.; Wang,D.; Du,J.; Meng,S.; Wang,J.; Shi,L.; Wang,G.; Zhao,Y.
EPI382752	PB1	China	2011-Jan-09	A/swine/Jiangsu/40/2011		Other Database Import	Yang,H.; Qiao,C.; Tang,X.; Chen,Y.; Xin,X.; Chen,H.
EPI382638	PB1	United States	2010-Feb-10	A/swine/Minnesota/0432/2010		Other Database Import	Hause,B.M.; Collin,E.A.; Ran,Z.; Zhu,L.; Webby,R.J.; Simonson,R.R.; Li,F.
EPI382630	PB1	United States	2010-Mar-03	A/swine/Minnesota/0745/2010		Other Database Import	Hause,B.M.; Collin,E.A.; Ran,Z.; Zhu,L.; Webby,R.J.; Simonson,R.R.; Li,F.
EPI382744	PB1	Spain	2009-Sep-01	A/swine/Spain/34/2009		Other Database Import	Simon-Grife,M.; Martin-Valls,G.E.; Vilar,M.J.; Busquets,N.; Mora-Salvatierra,M.; Bestebroer,T.M.; Fouchier,R.A.; Martin,M.; Mateu,E.; Casal,J.; Mora,M.
EPI382743	PB1	Spain	2009-Aug-01	A/swine/Spain/31/2009		Other Database Import	Simon-Grife,M.; Martin-Valls,G.E.; Vilar,M.J.; Busquets,N.; Mora-Salvatierra,M.; Bestebroer,T.M.; Fouchier,R.A.; Martin,M.; Mateu,E.; Casal,J.; Mora,M.
EPI382742	PB1	Spain	2009-Jul-01	A/swine/Spain/13/2009		Other Database Import	Simon-Grife,M.; Martin-Valls,G.E.; Vilar,M.J.; Busquets,N.; Mora-Salvatierra,M.; Bestebroer,T.M.; Fouchier,R.A.; Martin,M.; Mateu,E.; Casal,J.; Mora,M.
EPI377270	PB1	United States	2011-Sep-14	A/swine/Illinois/A00857129/2011		Other Database Import
EPI376204	PB1	United States	2010-Nov-01	A/swine/Ohio/FAH11-1/2010		Other Database Import	Ali,A.; Khatri,M.; Wang,L.; Saif,Y.M.; Lee,C.W.
EPI387364	PB1	China	2009-Nov-26	A/swine/Shandong/731/2009		Other Database Import	Yang,J.; Pu,J.; Liu,J.
EPI443429	PB1	United States	2010-Sep-20	A/swine/Minnesota/A01134332/2010		Other Database Import
EPI443424	PB1	United States	2010-Nov-22	A/swine/Minnesota/A01134331/2010		Other Database Import
EPI401632	PB1	United States	2011-Feb-07	A/swine/Minnesota/A01134353/2011		Other Database Import
EPI459117	PB1	United States	2011-Mar-18	A/swine/Minnesota/A01134815/2011		Other Database Import
EPI393324	PB1	United States	2011-Jan-31	A/swine/Illinois/A01134216/2011		Other Database Import
EPI393334	PB1	United States	2011-Jan-17	A/swine/Illinois/A01047984/2011		Other Database Import
EPI401639	PB1	United States	2012-Jan-30	A/swine/Illinois/A01243094/2012		Other Database Import	Lin,K.; Zhang,J.; Stensland,W.R.; Strait,E.L.
EPI433463	PB1	United States	2012-Feb-01	A/swine/Illinois/A01203226/2012		Other Database Import	Lin,K.; Zhang,J.; Stensland,W.R.; Strait,E.L.
EPI361210	PB1	China	2011-Jan-01	A/swine/Jiangsu/zg18/2011		Other Database Import	Zhao,G.; Pan,J.; Gu,X.; Lu,X.; Li,Q.; Zhu,J.; Chen,C.; Duan,Z.; Xu,Q.; Wang,X.; Hu,S.; Liu,W.; Peng,D.; Liu,X.
EPI361209	PB1	China	2011-Jan-01	A/swine/Jiangsu/zg17/2011		Other Database Import	Zhao,G.; Pan,J.; Gu,X.; Lu,X.; Li,Q.; Zhu,J.; Chen,C.; Duan,Z.; Xu,Q.; Wang,X.; Hu,S.; Liu,W.; Peng,D.; Liu,X.
EPI361208	PB1	China	2011-Jan-01	A/swine/Jiangsu/zg16/2011		Other Database Import	Zhao,G.; Pan,J.; Gu,X.; Lu,X.; Li,Q.; Zhu,J.; Chen,C.; Duan,Z.; Xu,Q.; Wang,X.; Hu,S.; Liu,W.; Peng,D.; Liu,X.
EPI361207	PB1	China	2011-Jan-01	A/swine/Jiangsu/zg15/2011		Other Database Import	Zhao,G.; Pan,J.; Gu,X.; Lu,X.; Li,Q.; Zhu,J.; Chen,C.; Duan,Z.; Xu,Q.; Wang,X.; Hu,S.; Liu,W.; Peng,D.; Liu,X.
EPI361206	PB1	China	2011-Jan-01	A/swine/Jiangsu/zg14/2011		Other Database Import	Zhao,G.; Pan,J.; Gu,X.; Lu,X.; Li,Q.; Zhu,J.; Chen,C.; Duan,Z.; Xu,Q.; Wang,X.; Hu,S.; Liu,W.; Peng,D.; Liu,X.
EPI361205	PB1	China	2011-Jan-01	A/swine/Jiangsu/zg13/2011		Other Database Import	Zhao,G.; Pan,J.; Gu,X.; Lu,X.; Li,Q.; Zhu,J.; Chen,C.; Duan,Z.; Xu,Q.; Wang,X.; Hu,S.; Liu,W.; Peng,D.; Liu,X.
EPI361202	PB1	China	2010-Dec-01	A/swine/Jiangsu/zg9/2010		Other Database Import	Zhao,G.; Pan,J.; Gu,X.; Lu,X.; Li,Q.; Zhu,J.; Chen,C.; Duan,Z.; Xu,Q.; Wang,X.; Hu,S.; Liu,W.; Peng,D.; Liu,X.
EPI361201	PB1	China	2010-Dec-01	A/swine/Jiangsu/zg8/2010		Other Database Import	Zhao,G.; Pan,J.; Gu,X.; Lu,X.; Li,Q.; Zhu,J.; Chen,C.; Duan,Z.; Xu,Q.; Wang,X.; Hu,S.; Liu,W.; Peng,D.; Liu,X.
EPI361200	PB1	China	2010-Dec-01	A/swine/Jiangsu/zg7/2010		Other Database Import	Zhao,G.; Pan,J.; Gu,X.; Lu,X.; Li,Q.; Zhu,J.; Chen,C.; Duan,Z.; Xu,Q.; Wang,X.; Hu,S.; Liu,W.; Peng,D.; Liu,X.
EPI361199	PB1	China	2010-Dec-01	A/swine/Jiangsu/zg6/2010		Other Database Import	Zhao,G.; Pan,J.; Gu,X.; Lu,X.; Li,Q.; Zhu,J.; Chen,C.; Duan,Z.; Xu,Q.; Wang,X.; Hu,S.; Liu,W.; Peng,D.; Liu,X.
EPI361198	PB1	China	2010-Dec-01	A/swine/Jiangsu/zg4/2010		Other Database Import	Zhao,G.; Pan,J.; Gu,X.; Lu,X.; Li,Q.; Zhu,J.; Chen,C.; Duan,Z.; Xu,Q.; Wang,X.; Hu,S.; Liu,W.; Peng,D.; Liu,X.
EPI361197	PB1	China	2010-Dec-01	A/swine/Jiangsu/zg5/2010		Other Database Import	Zhao,G.; Pan,J.; Gu,X.; Lu,X.; Li,Q.; Zhu,J.; Chen,C.; Duan,Z.; Xu,Q.; Wang,X.; Hu,S.; Liu,W.; Peng,D.; Liu,X.
EPI361195	PB1	China	2010-Nov-01	A/swine/Jiangsu/zg2/2010		Other Database Import	Zhao,G.; Pan,J.; Gu,X.; Lu,X.; Li,Q.; Zhu,J.; Chen,C.; Duan,Z.; Xu,Q.; Wang,X.; Hu,S.; Liu,W.; Peng,D.; Liu,X.
EPI361194	PB1	China	2010-Nov-01	A/swine/Jiangsu/zg1/2010		Other Database Import	Zhao,G.; Pan,J.; Gu,X.; Lu,X.; Li,Q.; Zhu,J.; Chen,C.; Duan,Z.; Xu,Q.; Wang,X.; Hu,S.; Liu,W.; Peng,D.; Liu,X.
EPI357817	PB1	Thailand	2009-Nov-01	A/swine/Saraburi/NIAH116627-24/2009		Other Database Import	Takemae,N.; Parchariyanon,S.; Ruttanapumma,R.; Hiromoto,Y.; Hayashi,T.; Uchida,Y.; Saito,T.
EPI357785	PB1	Thailand	2009-Nov-01	A/swine/Saraburi/NIAH116625-11/2009		Other Database Import	Takemae,N.; Parchariyanon,S.; Ruttanapumma,R.; Hiromoto,Y.; Hayashi,T.; Uchida,Y.; Saito,T.
EPI357773	PB1	Thailand	2009-Jan-01	A/swine/Saraburi/NIAH100761-22/2009		Other Database Import	Takemae,N.; Parchariyanon,S.; Ruttanapumma,R.; Hiromoto,Y.; Hayashi,T.; Uchida,Y.; Saito,T.
EPI357037	PB1	United States	2008-Dec-18	A/swine/North Carolina/3793/2008		Other Database Import	Hause,B.M.; Simonson,R.R.
EPI356801	PB1	Hungary	2010-Mar-21	A/swine/Hungary/7380/2010		Other Database Import	Balint,A.; Kiss,I.; Banyai,K.; Biksi,I.; Dencso,L.; Szentpali-Gavaller,K.; Jankovics,I.; Rozsa,M.; Szalai,B.; Takacs,M.; Toth,A.; Dan,A.
EPI356794	PB1	Hungary	2010-Feb-12	A/swine/Hungary/4431/2010		Other Database Import	Balint,A.; Kiss,I.; Banyai,K.; Biksi,I.; Dencso,L.; Szentpali-Gavaller,K.; Jankovics,I.; Rozsa,M.; Szalai,B.; Takacs,M.; Toth,A.; Dan,A.
EPI356464	PB1	Germany	2011-Jan-01	A/swine/Germany/R75/2011		Friedrich-Loeffler-Institut
EPI356447	PB1	Germany	2011-Jan-01	A/swine/Germany/R1048/2011		Friedrich-Loeffler-Institut
EPI354369	PB1	China	2010-Jan-01	A/swine/Jangsu/504/2010		Other Database Import	Zhao,G.; Liu,X.
EPI354361	PB1	China	2010-Jan-01	A/swine/Jangsu/434/2010		Other Database Import	Zhao,G.; Liu,X.
EPI354351	PB1	China	2010-Mar-01	A/swine/Jangsu/295/2010		Other Database Import	Zhao,G.; Liu,X.
EPI354345	PB1	China	2010-Jan-01	A/swine/Jangsu/285/2010		Other Database Import	Zhao,G.; Liu,X.
EPI354336	PB1	China	2010-Feb-01	A/swine/Jangsu/49/2010		Other Database Import	Zhao,G.; Liu,X.
EPI354330	PB1	China	2010-Feb-01	A/swine/Jangsu/48/2010		Other Database Import	Zhao,G.; Liu,X.
EPI354312	PB1	China	2010-Jan-01	A/swine/Jangsu/38/2010		Other Database Import	Zhao,G.; Liu,X.
EPI424031	PB1	United States	2011-Nov-15	A/swine/North Carolina/A01048807/2011		Other Database Import	Lin,K.; Zhang,J.; Nezami,S.G.; Stensland,W.R.; Strait,E.L.; Yoon,K.-J.
EPI401694	PB1	United States	2011-Nov-02	A/swine/Iowa/A01202795/2011		Other Database Import	Lin,K.; Zhang,J.; Nezami,S.G.; Stensland,W.R.; Strait,E.L.; Yoon,K.-J.
EPI369070	PB1	United States	2010-Dec-06	A/swine/Iowa/A01049210/2010		Other Database Import	Lin,K.; Zhang,J.; Nezami,S.G.; Stensland,W.R.; Strait,E.L.; Yoon,K.-J.
EPI353634	PB1	China	2010-Jan-01	A/swine/Yunnan/74/2009		Other Database Import	Zhang,J.; Chen,Y.; Yang,H.; Xin,X.; Chen,H.; Qiao,C.
EPI353616	PB1	China	2009-Oct-01	A/swine/Heilongjiang/44/2009		Other Database Import	Zhang,J.; Chen,Y.; Yang,H.; Xin,X.; Chen,H.; Qiao,C.
EPI353601	PB1	China	2006-Oct-01	A/swine/Hebei/10/2006		Other Database Import	Qiao,C.; Yang,H.; Chen,Y.; Xin,X.; Chen,H.
EPI353589	PB1	China	2007-Dec-01	A/swine/Tianjin/1/2007		Other Database Import	Qiao,C.; Yang,H.; Chen,Y.; Xin,X.; Chen,H.
EPI352402	PB1	China	2010-Dec-01	A/swine/Henan/4/2010		Other Database Import	Zhang,Y.; Zhang,L.X.; Jian,F.C.
EPI352383	PB1	Norway	2009-Oct-09	A/swine/Norway/02_11342/2009		Other Database Import	Gjerset,B.; Er,C.; Lotvedt,S.; Jorgensen,A.; Hungnes,O.; Lium,B.; Germundsson,A.
EPI347278	PB1	Norway	2009-Oct-09	A/swine/Norway/02-11342/2009	Norwegian Veterinary Institute	Norwegian Institute of Public Health
EPI347210	PB1	United States	2007-Jan-01	A/swine/Ohio/FAH1-1/2007		Other Database Import	Ali,A.; Khatri,M.; Wang,L.; Saif,Y.M.; Lee,C.-W.
EPI347202	PB1	United States	2008-Feb-01	A/swine/Ohio/FAH2-1/2008		Other Database Import	Ali,A.; Khatri,M.; Wang,L.; Saif,Y.M.; Lee,C.-W.
EPI347194	PB1	United States	2010-Oct-01	A/swine/Ohio/FAH10-1/2010		Other Database Import	Ali,A.; Khatri,M.; Wang,L.; Saif,Y.M.; Lee,C.-W.
EPI390761	PB1	United States	2011-May-17	A/swine/Illinois/A01049980/2011		Other Database Import	Nezami,S.G.; Sun,D.; Zhang,J.; Stensland,W.R.; Strait,E.L.; Yoon,K.-J.
EPI390758	PB1	United States	2011-May-16	A/swine/Iowa/A01049970/2011		Other Database Import	Nezami,S.G.; Sun,D.; Zhang,J.; Stensland,W.R.; Strait,E.L.; Yoon,K.-J.
EPI390776	PB1	United States	2011-May-26	A/swine/Iowa/A01202023/2011		Other Database Import	Nezami,S.G.; Sun,D.; Zhang,J.; Stensland,W.R.; Strait,E.L.; Yoon,K.-J.
EPI339158	PB1	China	2010-Jan-30	A/swine/Guangdong/1/2010		Other Database Import	Kong,W.; Zhang,G.
EPI338810	PB1	United States	2011-Jul-16	A/swine/Texas/A01104004/2011		Other Database Import	USDA Swine Surveillance
EPI338802	PB1	United States	2011-Jul-16	A/swine/Texas/A01104003/2011		Other Database Import	USDA Swine Surveillance
EPI390712	PB1	United States	2011-Apr-26	A/swine/Iowa/A01049894/2011		Other Database Import	Nezami,S.G.; Sun,D.; Zhang,J.; Stensland,W.R.; Strait,E.L.; Yoon,K.-J.
EPI390730	PB1	United States	2011-May-06	A/swine/Iowa/A01049950/2011		Other Database Import	Nezami,S.G.; Sun,D.; Zhang,J.; Stensland,W.R.; Strait,E.L.; Yoon,K.-J.
EPI390740	PB1	United States	2011-May-07	A/swine/Indiana/A01049953/2011		Other Database Import	Nezami,S.G.; Sun,D.; Zhang,J.; Stensland,W.R.; Strait,E.L.; Yoon,K.-J.
EPI390745	PB1	United States	2011-May-11	A/swine/Indiana/A01049964/2011		Other Database Import	Nezami,S.G.; Sun,D.; Zhang,J.; Stensland,W.R.; Strait,E.L.; Yoon,K.-J.
EPI390707	PB1	United States	2011-Apr-26	A/swine/Minnesota/A01049893/2011		Other Database Import	Nezami,S.G.; Sun,D.; Zhang,J.; Stensland,W.R.; Strait,E.L.; Yoon,K.-J.
EPI390735	PB1	United States	2011-May-09	A/swine/Illinois/A01049952/2011		Other Database Import	Nezami,S.G.; Sun,D.; Zhang,J.; Stensland,W.R.; Strait,E.L.; Yoon,K.-J.
EPI390750	PB1	United States	2011-May-11	A/swine/Illinois/A01049968/2011		Other Database Import	Nezami,S.G.; Sun,D.; Zhang,J.; Stensland,W.R.; Strait,E.L.; Yoon,K.-J.
EPI338312	PB1	Cuba	2010-Nov-01	A/swine/La Habana/130/2010		Other Database Import	Diaz de Arce,H.
EPI338304	PB1	Cuba	2010-Nov-01	A/swine/Holguin/121/2010		Other Database Import	Diaz de Arce,H.
EPI338286	PB1	Cuba	2010-Nov-01	A/swine/Pinar del Rio/3/2010		Other Database Import	Diaz de Arce,H.
EPI338178	PB1	China	2009-Mar-20	A/swine/Guangdong/L6/2009		Other Database Import	Kong,W.; Zhang,G.
EPI338170	PB1	China	2009-Mar-20	A/swine/Guangdong/L3/2009		Other Database Import	Kong,W.; Cao,N.; Qi,H.; Zhang,G.
EPI337906	PB1	China	2010-Aug-26	A/swine/Guangdong/2712/2010		Other Database Import	Lam,T.T.Y.; Zhu,H.; Wang,J.; Smith,D.K.; Holmes,E.C.; Webster,R.G.; Webby,R.; Peiris,J.M.; Guan,Y.
EPI337905	PB1	China	2010-Aug-26	A/swine/Guangdong/2693/2010		Other Database Import	Lam,T.T.; Zhu,H.; Wang,J.; Smith,D.K.; Holmes,E.C.; Webster,R.G.; Webby,R.; Peiris,J.M.; Guan,Y.; Lam,T.T.Y.
EPI337904	PB1	China	2010-Aug-26	A/swine/Guangdong/2676/2010		Other Database Import	Lam,T.T.Y.; Zhu,H.; Wang,J.; Smith,D.K.; Holmes,E.C.; Webster,R.G.; Webby,R.; Peiris,J.M.; Guan,Y.
EPI337903	PB1	China	2010-Aug-26	A/swine/Guangdong/2670/2010		Other Database Import	Lam,T.T.; Zhu,H.; Wang,J.; Smith,D.K.; Holmes,E.C.; Webster,R.G.; Webby,R.; Peiris,J.M.; Guan,Y.; Lam,T.T.Y.
EPI337902	PB1	China	2010-Aug-02	A/swine/Hong Kong/2237/2010		Other Database Import	Lam,T.T.Y.; Zhu,H.; Wang,J.; Smith,D.K.; Holmes,E.C.; Webster,R.G.; Webby,R.; Peiris,J.M.; Guan,Y.
EPI337671	PB1	China	2010-Feb-27	A/swine/Guangdong/628/2010		Other Database Import	Zhu,H.; Zhou,B.; Fan,X.; Lam,T.T.; Wang,J.; Chen,A.; Chen,X.; Chen,H.; Webster,R.G.; Webby,R.; Peiris,J.S.; Smith,D.K.; Guan,Y.; Lam,T.T.Y.; Peiris,J.S.M.
EPI337670	PB1	China	2010-Feb-27	A/swine/Guangdong/617/2010		Other Database Import	Zhu,H.; Zhou,B.; Fan,X.; Lam,T.T.; Wang,J.; Chen,A.; Chen,X.; Chen,H.; Webster,R.G.; Webby,R.; Peiris,J.S.; Smith,D.K.; Guan,Y.; Lam,T.T.Y.; Peiris,J.S.M.
EPI337669	PB1	China	2010-Feb-27	A/swine/Guangdong/606/2010		Other Database Import	Zhu,H.; Zhou,B.; Fan,X.; Lam,T.T.Y.; Wang,J.; Chen,A.; Chen,X.; Chen,H.; Webster,R.G.; Webby,R.; Peiris,J.S.M.; Smith,D.K.; Guan,Y.
EPI337667	PB1	China	2010-Feb-27	A/swine/Guangdong/553/2010		Other Database Import	Zhu,H.; Zhou,B.; Fan,X.; Lam,T.T.; Wang,J.; Chen,A.; Chen,X.; Chen,H.; Webster,R.G.; Webby,R.; Peiris,J.S.; Smith,D.K.; Guan,Y.; Lam,T.T.Y.; Peiris,J.S.M.
EPI337678	PB1	China	2010-May-28	A/swine/Guangdong/1619/2010		Other Database Import	Zhu,H.; Zhou,B.; Fan,X.; Lam,T.T.Y.; Wang,J.; Chen,A.; Chen,X.; Chen,H.; Webster,R.G.; Webby,R.; Peiris,J.S.M.; Smith,D.K.; Guan,Y.
EPI337677	PB1	China	2010-May-28	A/swine/Guangdong/1616/2010		Other Database Import	Zhu,H.; Zhou,B.; Fan,X.; Lam,T.T.Y.; Wang,J.; Chen,A.; Chen,X.; Chen,H.; Webster,R.G.; Webby,R.; Peiris,J.S.M.; Smith,D.K.; Guan,Y.
EPI337675	PB1	China	2010-May-28	A/swine/Guangdong/1613/2010		Other Database Import	Zhu,H.; Zhou,B.; Fan,X.; Lam,T.T.; Wang,J.; Chen,A.; Chen,X.; Chen,H.; Webster,R.G.; Webby,R.; Peiris,J.S.; Smith,D.K.; Guan,Y.; Lam,T.T.Y.; Peiris,J.S.M.
EPI337673	PB1	China	2010-May-28	A/swine/Guangdong/1605/2010		Other Database Import	Zhu,H.; Zhou,B.; Fan,X.; Lam,T.T.; Wang,J.; Chen,A.; Chen,X.; Chen,H.; Webster,R.G.; Webby,R.; Peiris,J.S.; Smith,D.K.; Guan,Y.; Lam,T.T.Y.; Peiris,J.S.M.
EPI337672	PB1	China	2010-May-28	A/swine/Guangdong/1604/2010		Other Database Import	Zhu,H.; Zhou,B.; Fan,X.; Lam,T.T.Y.; Wang,J.; Chen,A.; Chen,X.; Chen,H.; Webster,R.G.; Webby,R.; Peiris,J.S.M.; Smith,D.K.; Guan,Y.
EPI337656	PB1	China	2010-Jan-29	A/swine/Guangdong/297/2010		Other Database Import	Zhu,H.; Zhou,B.; Fan,X.; Lam,T.T.; Wang,J.; Chen,A.; Chen,X.; Chen,H.; Webster,R.G.; Webby,R.; Peiris,J.S.; Smith,D.K.; Guan,Y.; Lam,T.T.Y.; Peiris,J.S.M.
EPI337655	PB1	China	2010-Jan-29	A/swine/Guangdong/294/2010		Other Database Import	Zhu,H.; Zhou,B.; Fan,X.; Lam,T.T.Y.; Wang,J.; Chen,A.; Chen,X.; Chen,H.; Webster,R.G.; Webby,R.; Peiris,J.S.M.; Smith,D.K.; Guan,Y.
EPI337654	PB1	China	2010-Jan-29	A/swine/Guangdong/286/2010		Other Database Import	Zhu,H.; Zhou,B.; Fan,X.; Lam,T.T.; Wang,J.; Chen,A.; Chen,X.; Chen,H.; Webster,R.G.; Webby,R.; Peiris,J.S.; Smith,D.K.; Guan,Y.; Lam,T.T.Y.; Peiris,J.S.M.
EPI337653	PB1	China	2010-Jan-29	A/swine/Guangdong/278/2010		Other Database Import	Zhu,H.; Zhou,B.; Fan,X.; Lam,T.T.Y.; Wang,J.; Chen,A.; Chen,X.; Chen,H.; Webster,R.G.; Webby,R.; Peiris,J.S.M.; Smith,D.K.; Guan,Y.
EPI337652	PB1	China	2010-Jan-29	A/swine/Guangdong/275/2010		Other Database Import	Zhu,H.; Zhou,B.; Fan,X.; Lam,T.T.; Wang,J.; Chen,A.; Chen,X.; Chen,H.; Webster,R.G.; Webby,R.; Peiris,J.S.; Smith,D.K.; Guan,Y.; Lam,T.T.Y.; Peiris,J.S.M.
EPI337651	PB1	China	2010-Jan-08	A/swine/Guangdong/50/2010		Other Database Import	Zhu,H.; Zhou,B.; Fan,X.; Lam,T.T.Y.; Wang,J.; Chen,A.; Chen,X.; Chen,H.; Webster,R.G.; Webby,R.; Peiris,J.S.M.; Smith,D.K.; Guan,Y.
EPI337666	PB1	China	2010-May-07	A/swine/Guangdong/1437/2010		Other Database Import	Zhu,H.; Zhou,B.; Fan,X.; Lam,T.T.; Wang,J.; Chen,A.; Chen,X.; Chen,H.; Webster,R.G.; Webby,R.; Peiris,J.S.; Smith,D.K.; Guan,Y.; Lam,T.T.Y.; Peiris,J.S.M.
EPI337665	PB1	China	2010-May-07	A/swine/Guangdong/1436/2010		Other Database Import	Zhu,H.; Zhou,B.; Fan,X.; Lam,T.T.Y.; Wang,J.; Chen,A.; Chen,X.; Chen,H.; Webster,R.G.; Webby,R.; Peiris,J.S.M.; Smith,D.K.; Guan,Y.
EPI337664	PB1	China	2010-May-07	A/swine/Guangdong/1434/2010		Other Database Import	Zhu,H.; Zhou,B.; Fan,X.; Lam,T.T.; Wang,J.; Chen,A.; Chen,X.; Chen,H.; Webster,R.G.; Webby,R.; Peiris,J.S.; Smith,D.K.; Guan,Y.; Lam,T.T.Y.; Peiris,J.S.M.
EPI337663	PB1	China	2010-May-07	A/swine/Guangdong/1430/2010		Other Database Import	Zhu,H.; Zhou,B.; Fan,X.; Lam,T.T.Y.; Wang,J.; Chen,A.; Chen,X.; Chen,H.; Webster,R.G.; Webby,R.; Peiris,J.S.M.; Smith,D.K.; Guan,Y.
EPI337662	PB1	China	2010-May-07	A/swine/Guangdong/1425/2010		Other Database Import	Zhu,H.; Zhou,B.; Fan,X.; Lam,T.T.; Wang,J.; Chen,A.; Chen,X.; Chen,H.; Webster,R.G.; Webby,R.; Peiris,J.S.; Smith,D.K.; Guan,Y.; Lam,T.T.Y.; Peiris,J.S.M.
EPI337661	PB1	China	2010-May-07	A/swine/Guangdong/1409/2010		Other Database Import	Zhu,H.; Zhou,B.; Fan,X.; Lam,T.T.Y.; Wang,J.; Chen,A.; Chen,X.; Chen,H.; Webster,R.G.; Webby,R.; Peiris,J.S.M.; Smith,D.K.; Guan,Y.
EPI337660	PB1	China	2010-May-07	A/swine/Guangdong/1408/2010		Other Database Import	Zhu,H.; Zhou,B.; Fan,X.; Lam,T.T.; Wang,J.; Chen,A.; Chen,X.; Chen,H.; Webster,R.G.; Webby,R.; Peiris,J.S.; Smith,D.K.; Guan,Y.; Lam,T.T.Y.; Peiris,J.S.M.
EPI337659	PB1	China	2010-May-07	A/swine/Guangdong/1397/2010		Other Database Import	Zhu,H.; Zhou,B.; Fan,X.; Lam,T.T.Y.; Wang,J.; Chen,A.; Chen,X.; Chen,H.; Webster,R.G.; Webby,R.; Peiris,J.S.M.; Smith,D.K.; Guan,Y.
EPI337658	PB1	China	2010-May-07	A/swine/Guangdong/1367/2010		Other Database Import	Zhu,H.; Zhou,B.; Fan,X.; Lam,T.T.; Wang,J.; Chen,A.; Chen,X.; Chen,H.; Webster,R.G.; Webby,R.; Peiris,J.S.; Smith,D.K.; Guan,Y.; Lam,T.T.Y.; Peiris,J.S.M.
EPI337657	PB1	China	2010-May-07	A/swine/Guangdong/1361/2010		Other Database Import	Zhu,H.; Zhou,B.; Fan,X.; Lam,T.T.Y.; Wang,J.; Chen,A.; Chen,X.; Chen,H.; Webster,R.G.; Webby,R.; Peiris,J.S.M.; Smith,D.K.; Guan,Y.
EPI337650	PB1	China	2009-Dec-31	A/swine/Guangdong/221/2009		Other Database Import	Zhu,H.; Zhou,B.; Fan,X.; Lam,T.T.; Wang,J.; Chen,A.; Chen,X.; Chen,H.; Webster,R.G.; Webby,R.; Peiris,J.S.; Smith,D.K.; Guan,Y.; Lam,T.T.Y.; Peiris,J.S.M.
EPI337649	PB1	China	2009-Dec-31	A/swine/Guangdong/213/2009		Other Database Import	Zhu,H.; Zhou,B.; Fan,X.; Lam,T.T.Y.; Wang,J.; Chen,A.; Chen,X.; Chen,H.; Webster,R.G.; Webby,R.; Peiris,J.S.M.; Smith,D.K.; Guan,Y.
EPI337648	PB1	China	2009-Dec-31	A/swine/Guangdong/176/2009		Other Database Import	Zhu,H.; Zhou,B.; Fan,X.; Lam,T.T.; Wang,J.; Chen,A.; Chen,X.; Chen,H.; Webster,R.G.; Webby,R.; Peiris,J.S.; Smith,D.K.; Guan,Y.; Lam,T.T.Y.; Peiris,J.S.M.
EPI337647	PB1	China	2009-Dec-25	A/swine/Guangdong/114/2009		Other Database Import	Zhu,H.; Zhou,B.; Fan,X.; Lam,T.T.Y.; Wang,J.; Chen,A.; Chen,X.; Chen,H.; Webster,R.G.; Webby,R.; Peiris,J.S.M.; Smith,D.K.; Guan,Y.
EPI337645	PB1	China	2009-Dec-25	A/swine/Guangdong/94/2009		Other Database Import	Zhu,H.; Zhou,B.; Fan,X.; Lam,T.T.; Wang,J.; Chen,A.; Chen,X.; Chen,H.; Webster,R.G.; Webby,R.; Peiris,J.S.; Smith,D.K.; Guan,Y.; Lam,T.T.Y.; Peiris,J.S.M.
EPI337607	PB1	United States	2009-Jan-12	A/swine/Illinois/02510/2009		Other Database Import	The NIAID Influenza Genome Sequencing Consortium
EPI337599	PB1	United States	2007-Dec-07	A/swine/Illinois/01917/2007		Other Database Import	The NIAID Influenza Genome Sequencing Consortium
EPI337591	PB1	United States	2007-Dec-07	A/swine/Illinois/01918/2007		Other Database Import	The NIAID Influenza Genome Sequencing Consortium
EPI337583	PB1	United States	2008-Oct-17	A/swine/Illinois/02385/2008		Other Database Import	The NIAID Influenza Genome Sequencing Consortium
EPI337575	PB1	United States	2009-Mar-31	A/swine/Illinois/02695/2009		Other Database Import	The NIAID Influenza Genome Sequencing Consortium
EPI337567	PB1	United States	2008-Jan-16	A/swine/Illinois/01981/2008		Other Database Import	The NIAID Influenza Genome Sequencing Consortium
EPI337543	PB1	United States	2008-Dec-08	A/swine/Minnesota/02475/2008		Other Database Import	The NIAID Influenza Genome Sequencing Consortium
EPI337527	PB1	United States	2007-Apr-26	A/swine/Minnesota/001581/2007		Other Database Import	The NIAID Influenza Genome Sequencing Consortium
EPI337511	PB1	United States	2008-Sep-10	A/swine/Minnesota/02324/2008		Other Database Import	The NIAID Influenza Genome Sequencing Consortium
EPI337503	PB1	United States	2006-May-19	A/swine/Minnesota/SG1144/2006		Other Database Import	The NIAID Influenza Genome Sequencing Consortium
EPI337495	PB1	United States	2003-Mar-07	A/swine/Illinois/SG1141/2003		Other Database Import	The NIAID Influenza Genome Sequencing Consortium
EPI337487	PB1	United States	2010-Feb-17	A/swine/Minnesota/02979/2010		Other Database Import	The NIAID Influenza Genome Sequencing Consortium
EPI337471	PB1	United States	2006-Nov-16	A/swine/Minnesota/01358/2006		Other Database Import	The NIAID Influenza Genome Sequencing Consortium
EPI337463	PB1	United States	2008-Feb-15	A/swine//Ohio/02026/2008		Other Database Import	The NIAID Influenza Genome Sequencing Consortium
EPI337455	PB1	United States	2005-Oct-27	A/swine/North Carolina/00839/2005		Other Database Import	The NIAID Influenza Genome Sequencing Consortium
EPI337439	PB1	United States	2009-Oct-21	A/swine/Minnesota/02905/2009		Other Database Import	The NIAID Influenza Genome Sequencing Consortium
EPI337431	PB1	United States	2004-Nov-02	A/swine/Indiana/00427/2004		Other Database Import	The NIAID Influenza Genome Sequencing Consortium
EPI337423	PB1	United States	2008-Feb-28	A/swine/Minnesota/02053/2008		Other Database Import	The NIAID Influenza Genome Sequencing Consortium
EPI337399	PB1	United States	2008-Mar-12	A/swine/Illinois/02064/2008		Other Database Import	The NIAID Influenza Genome Sequencing Consortium
EPI337381	PB1	United States	2006-Aug-15	A/swine/Minnesota/001200/2006		Other Database Import	The NIAID Influenza Genome Sequencing Consortium
EPI336751	PB1	Canada	2009-Jan-01	A/swine/Alberta/25/2009		Other Database Import	Ma,W.; Richt,J.A.; Liu,Q.
EPI336752	PB1	Canada	2009-Jan-01	A/swine/Alberta/25/2009		Other Database Import	Ma,W.; Richt,J.A.; Liu,Q.
EPI361713	PB1	Italy	2002-Jan-01	A/swine/Italy/22530/2002		Other Database Import	Moreno,A.; Chiapponi,C.; Boniotti,M.B.; Sozzi,E.; Foni,E.; Barbieri,I.; Zanoni,M.G.; Faccini,S.; Lelli,D.; Cordioli,P.
EPI335335	PB1	Italy	2006-Jan-01	A/swine/Italy/626-2/2006		Other Database Import	Moreno,A.; Barbieri,I.; Chiapponi,C.; Sozzi,E.; Foni,E.; Zanoni,M.G.; Faccini,S.; Lelli,D.; Cordioli,P.
EPI335339	PB1	Italy	2000-Jan-01	A/swine/Italy/18/2000		Other Database Import	Moreno,A.; Barbieri,I.; Chiapponi,C.; Sozzi,E.; Foni,E.; Zanoni,M.G.; Faccini,S.; Lelli,D.; Cordioli,P.
EPI335337	PB1	Italy	2005-Oct-01	A/swine/Italy/233139/2005		Other Database Import	Moreno,A.; Barbieri,I.; Chiapponi,C.; Sozzi,E.; Foni,E.; Zanoni,M.G.; Faccini,S.; Lelli,D.; Cordioli,P.
EPI335336	PB1	Italy	2005-Mar-01	A/swine/Italy/50568/2005		Other Database Import	Moreno,A.; Barbieri,I.; Chiapponi,C.; Sozzi,E.; Foni,E.; Zanoni,M.G.; Faccini,S.; Lelli,D.; Cordioli,P.
EPI335334	PB1	Italy	2009-Apr-01	A/swine/Italy/70757/2009		Other Database Import	Moreno,A.; Barbieri,I.; Chiapponi,C.; Sozzi,E.; Foni,E.; Zanoni,M.G.; Faccini,S.; Lelli,D.; Cordioli,P.
EPI335333	PB1	Italy	2009-Apr-01	A/swine/Italy/81226/2009		Other Database Import	Moreno,A.; Barbieri,I.; Chiapponi,C.; Sozzi,E.; Foni,E.; Zanoni,M.G.; Faccini,S.; Lelli,D.; Cordioli,P.
EPI335324	PB1	Italy	2009-Aug-01	A/swine/Italy/191985/2009		Other Database Import	Moreno,A.; Barbieri,I.; Chiapponi,C.; Sozzi,E.; Foni,E.; Zanoni,M.G.; Faccini,S.; Lelli,D.; Cordioli,P.
EPI335323	PB1	Italy	2009-Dec-01	A/swine/Italy/289700/2009		Other Database Import	Moreno,A.; Barbieri,I.; Chiapponi,C.; Sozzi,E.; Foni,E.; Zanoni,M.G.; Faccini,S.; Lelli,D.; Cordioli,P.
EPI335322	PB1	Italy	2009-Dec-01	A/swine/Italy/320546/2009		Other Database Import	Moreno,A.; Barbieri,I.; Chiapponi,C.; Sozzi,E.; Foni,E.; Zanoni,M.G.; Faccini,S.; Lelli,D.; Cordioli,P.
EPI335321	PB1	Italy	2009-Dec-01	A/swine/Italy/321986/2009		Other Database Import	Moreno,A.; Barbieri,I.; Chiapponi,C.; Sozzi,E.; Foni,E.; Zanoni,M.G.; Faccini,S.; Lelli,D.; Cordioli,P.
EPI335639	PB1	Italy	1998-Feb-01	A/swine/Italy/62/1998		Other Database Import	Moreno,A.; Barbieri,I.; Chiapponi,C.; Sozzi,E.; Foni,E.; Zanoni,M.G.; Faccini,S.; Lelli,D.; Cordioli,P.
EPI335638	PB1	Italy	1999-Jan-01	A/swine/Italy/3592/1999		Other Database Import	Moreno,A.; Barbieri,I.; Chiapponi,C.; Sozzi,E.; Foni,E.; Zanoni,M.G.; Faccini,S.; Lelli,D.; Cordioli,P.
EPI361693	PB1	Italy	2003-Oct-01	A/swine/Italy/259543/2003		Other Database Import	Moreno,A.; Chiapponi,C.; Boniotti,M.B.; Sozzi,E.; Foni,E.; Barbieri,I.; Zanoni,M.G.; Faccini,S.; Lelli,D.; Cordioli,P.
EPI335071	PB1	United States	2001-Jan-01	A/swine/Minnesota/1192/2001		Other Database Import	Krylov,P.S.; Barman,S.; Erickson,G.A.; Webster,R.G.; Webby,R.J.
EPI335063	PB1	United States	2000-Jan-01	A/swine/North Carolina/47834/2000		Other Database Import	Krylov,P.S.; Barman,S.; Erickson,G.A.; Webster,R.G.; Webby,R.J.
EPI335055	PB1	United States	2003-Jan-01	A/swine/Minnesota/6998/2003		Other Database Import	Krylov,P.S.; Barman,S.; Erickson,G.A.; Webster,R.G.; Webby,R.J.
EPI335047	PB1	United States	2003-Jan-01	A/swine/Minnesota/5763/2003		Other Database Import	Krylov,P.S.; Barman,S.; Erickson,G.A.; Webster,R.G.; Webby,R.J.
EPI335039	PB1	Italy	1994-Jan-01	A/swine/Italy/1369-7/1994		Other Database Import	Barman,S.; Webster,R.G.; Webby,R.J.
EPI335023	PB1	United States	2002-Jan-01	A/swine/North Carolina/18161/2002		Other Database Import	Fabrizio,T.P.; Barman,S.; Erickson,G.A.; Webster,R.G.; Webby,R.J.
EPI335979	PB1	Cuba	2010-Nov-01	A/swine/Villa Clara/84/2010		Other Database Import	Diaz de Arce,H.
EPI333553	PB1	Canada	2009-Jan-01	A/swine/Alberta/25/2009		Other Database Import	Webby,R.; Forgie,S.; Keenliside,J.
EPI325602	PB1	China	2011-Jan-01	A/swine/Guangxi/1/2011/H1N1		Other Database Import	Yan,J.H.; Xiong,Y.; Yi,C.H.; Sun,X.X.; He,Q.S.; Fu,W.; Xu,X.K.; Jiang,J.X.; Ma,L.; Liu,Q.; Huang,S.B.
EPI324242	PB1	Canada	2009-Nov-16	A/swine/QC/3974-5/2009		Other Database Import	Nfon,C.K.; Berhane,Y.; Hisanaga,T.; Zhang,S.; Handel,K.; Kehler,H.; Labrecque,O.; Lewis,N.; Vincent,A.L.; Copps,J.; Alexandersen,S.; Pasick,J.
EPI324224	PB1	Canada	2009-Oct-06	A/swine/MB/36/2009		Other Database Import	Nfon,C.K.; Berhane,Y.; Hisanaga,T.; Zhang,S.; Handel,K.; Kehler,H.; Labrecque,O.; Lewis,N.; Vincent,A.L.; Copps,J.; Alexandersen,S.; Pasick,J.
EPI324214	PB1	Canada	2009-Nov-15	A/swine/MB/54/2009		Other Database Import	Nfon,C.K.; Berhane,Y.; Hisanaga,T.; Zhang,S.; Handel,K.; Kehler,H.; Labrecque,O.; Lewis,N.; Vincent,A.L.; Copps,J.; Alexandersen,S.; Pasick,J.
EPI324202	PB1	Canada	2009-Sep-18	A/swine/MB/32-2/2009		Other Database Import	Nfon,C.K.; Berhane,Y.; Hisanaga,T.; Zhang,S.; Handel,K.; Kehler,H.; Labrecque,O.; Lewis,N.; Vincent,A.L.; Copps,J.; Alexandersen,S.; Pasick,J.
EPI324194	PB1	Canada	2009-Sep-18	A/swine/MB/31/2009		Other Database Import	Nfon,C.K.; Berhane,Y.; Hisanaga,T.; Zhang,S.; Handel,K.; Kehler,H.; Labrecque,O.; Lewis,N.; Vincent,A.L.; Copps,J.; Alexandersen,S.; Pasick,J.
EPI324178	PB1	Canada	2009-Jul-06	A/swine/MB/10422/2009		Other Database Import	Nfon,C.K.; Berhane,Y.; Hisanaga,T.; Zhang,S.; Handel,K.; Kehler,H.; Labrecque,O.; Lewis,N.; Vincent,A.L.; Copps,J.; Alexandersen,S.; Pasick,J.
EPI324162	PB1	Canada	2009-Jun-04	A/SW/MB/5-5/2009		Other Database Import	Nfon,C.K.; Berhane,Y.; Hisanaga,T.; Zhang,S.; Handel,K.; Kehler,H.; Labrecque,O.; Lewis,N.; Vincent,A.L.; Copps,J.; Alexandersen,S.; Pasick,J.
EPI324151	PB1	Canada	2009-Jul-20	A/SW/SK/11-16/2009		Other Database Import	Nfon,C.K.; Berhane,Y.; Hisanaga,T.; Zhang,S.; Handel,K.; Kehler,H.; Labrecque,O.; Lewis,N.; Vincent,A.L.; Copps,J.; Alexandersen,S.; Pasick,J.
EPI324143	PB1	Canada	2009-Jul-20	A/SW/SK/12-71/2009		Other Database Import	Nfon,C.K.; Berhane,Y.; Hisanaga,T.; Zhang,S.; Handel,K.; Kehler,H.; Labrecque,O.; Lewis,N.; Vincent,A.L.; Copps,J.; Alexandersen,S.; Pasick,J.
EPI324135	PB1	Canada	2009-Nov-16	A/SW/SK/59-6/2009		Other Database Import	Nfon,C.K.; Berhane,Y.; Hisanaga,T.; Zhang,S.; Handel,K.; Kehler,H.; Labrecque,O.; Lewis,N.; Vincent,A.L.; Copps,J.; Alexandersen,S.; Pasick,J.
EPI324033	PB1	Canada	2009-May-15	A/swine/QC/1695-3/2009		Other Database Import	Nfon,C.K.; Berhane,Y.; Hisanaga,T.; Zhang,S.; Handel,K.; Kehler,H.; Labrecque,O.; Lewis,N.; Vincent,A.L.; Copps,J.; Alexandersen,S.; Pasick,J.
EPI323976	PB1	Canada	2009-May-13	A/swine/QC/398/2009		Other Database Import	Nfon,C.K.; Berhane,Y.; Hisanaga,T.; Zhang,S.; Handel,K.; Kehler,H.; Labrecque,O.; Lewis,N.; Vincent,A.L.; Copps,J.; Alexandersen,S.; Pasick,J.
EPI322042	PB1	China	2011-Feb-05	A/swine/Jiangsu/s16/2011		Other Database Import	Pan,Y.; Qi,X.; Cui,L.; Zhao,K.; Shan,J.; Wu,B.; Qin,Y.; Jiao,Y.; Tang,F.; Wang,H.
EPI322034	PB1	China	2011-Feb-05	A/swine/Jiangsu/s15/2011		Other Database Import	Pan,Y.; Qi,X.; Cui,L.; Zhao,K.; Shan,J.; Wu,B.; Qin,Y.; Jiao,Y.; Tang,F.; Wang,H.
EPI321816	PB1	China	2009-Aug-18	A/swine/Hubei/104/2009		Other Database Import	Wang,N.; Yang,Y.; Guo,X.B.
EPI321808	PB1	China	2009-Mar-10	A/swine/Hubei/05/2009		Other Database Import	Wang,N.; Yang,Y.; Guo,X.B.
EPI321800	PB1	China	2009-Mar-10	A/swine/Hubei/04/2009		Other Database Import	Wang,N.; Yang,Y.; Guo,X.B.
EPI321792	PB1	China	2009-Jan-30	A/swine/Hubei/03/2009		Other Database Import	Wang,N.; Yang,Y.; Guo,X.B.
EPI321776	PB1	China	2008-Jul-30	A/swine/Guangdong/01/2008		Other Database Import	Wang,N.; Yang,Y.; Guo,X.B.
EPI317496	PB1	United States	2011-Feb-21	A/swine/OH/9838/2011		Other Database Import	USDA Swine Surveillance
EPI317198	PB1	Japan	2005-Jan-01	A/swine/Aomori/1/2005		Other Database Import	Sakurai,Y.; Shimada,S.; Miura,M.; Hamazaki,N.; Sugawara,K.; Takayosi,K.; Suzuki,H.; Tada,T.; Suzuki,K.; Tsukamoto,K.
EPI317197	PB1	Japan	2004-Jan-01	A/swine/Saitama/21/2004		Other Database Import	Tsukamoto,K.; Tada,T.; Sakurai,Y.
EPI317196	PB1	Japan	2000-Jan-01	A/swine/Saitama/1/2000		Other Database Import	Tsukamoto,K.; Tada,T.; Sakurai,Y.
EPI317195	PB1	Japan	2004-Jan-01	A/swine/Niigata/729/2004		Other Database Import	Tsukamoto,K.; Tada,T.; Sakurai,Y.
EPI316680	PB1	Thailand	2010-Jun-01	A/swine/Thailand/CU-SA433/2010		Other Database Import	Charoenvisal,N.; Na Ayudhya,S.N.; Jittimanee,S.; Sreta,D.; Tuanudom,R.; Prakairungnamthip,D.; Bunpapong,N.; Keawcharoen,J.; Kitikoon,P.; Thanawongnuwech,R.; Amornsin,A.
EPI316673	PB1	Thailand	2010-Sep-01	A/swine/Thailand/CU-RP3/2010		Other Database Import	Charoenvisal,N.; Na Ayudhya,S.N.; Jittimanee,S.; Sreta,D.; Tuanudom,R.; Prakairungnamthip,D.; Bunpapong,N.; Keawcharoen,J.; Kitikoon,P.; Thanawongnuwech,R.; Amornsin,A.
EPI316665	PB1	Thailand	2010-Sep-01	A/swine/Thailand/CU-RP1/2010		Other Database Import	Charoenvisal,N.; Na Ayudhya,S.N.; Jittimanee,S.; Sreta,D.; Tuanudom,R.; Prakairungnamthip,D.; Bunpapong,N.; Keawcharoen,J.; Kitikoon,P.; Thanawongnuwech,R.; Amornsin,A.
EPI316658	PB1	Thailand	2010-Sep-01	A/swine/Thailand/CU-PS73/2010		Other Database Import	Charoenvisal,N.; Na Ayudhya,S.N.; Jittimanee,S.; Sreta,D.; Tuanudom,R.; Prakairungnamthip,D.; Bunpapong,N.; Keawcharoen,J.; Kitikoon,P.; Thanawongnuwech,R.; Amornsin,A.
EPI383879	PB1	Thailand	2010-Nov-01	A/swine/Thailand/CU-PL65/2010		Other Database Import	Charoenvisal,N.; Na Ayudhya,S.N.; Jittimanee,S.; Sreta,D.; Tuanudom,R.; Prakairungnamthip,D.; Bunpapong,N.; Keawcharoen,J.; Kitikoon,P.; Thanawongnuwech,R.; Amornsin,A.
EPI383885	PB1	Thailand	2010-Nov-01	A/swine/Thailand/CU-PL63/2010		Other Database Import	Charoenvisal,N.; Na Ayudhya,S.N.; Jittimanee,S.; Sreta,D.; Tuanudom,R.; Prakairungnamthip,D.; Bunpapong,N.; Keawcharoen,J.; Kitikoon,P.; Thanawongnuwech,R.; Amornsin,A.
EPI315671	PB1	China	2010-Jan-13	A/swine/Nanchang/6/2010		Other Database Import	Wang,C.
EPI315663	PB1	China	2010-Jan-13	A/swine/Nanchang/5/2010		Other Database Import	Wang,C.
EPI315655	PB1	China	2010-Jan-13	A/swine/Nanchang/F9/2010		Other Database Import	Wang,C.
EPI315647	PB1	China	2010-Jan-13	A/swine/Nanchang/3/2010		Other Database Import	Wang,C.
EPI314789	PB1	United States	2010-Dec-10	A/swine/Minnesota/A01047613/2010		Other Database Import	McGill,J.L.; Gramer,M.
EPI314782	PB1	United States	2010-Dec-07	A/swine/Minnesota/A01047604/2010		Other Database Import	McGill,J.L.; Gramer,M.
EPI314326	PB1	Taiwan	2005-Apr-14	A/swine/Tainan/46-4/2005		Other Database Import	Tsai,C.-P.
EPI313094	PB1	Hong Kong (SAR)	1999-Dec-21	A/swine/Hong Kong/5683/1999		Other Database Import	Vijaykrishna,D.; Smith,G.; Poon,L.; Cheung,C.; Chen,H.; Guan,Y.; Peiris,J.
EPI313086	PB1	Hong Kong (SAR)	1999-Dec-21	A/swine/Hong Kong/5609/1999		Other Database Import	Vijaykrishna,D.; Smith,G.; Poon,L.; Cheung,C.; Chen,H.; Guan,Y.; Peiris,J.
EPI313078	PB1	Hong Kong (SAR)	1994-May-02	A/swine/Hong Kong/2603/1994		Other Database Import	Vijaykrishna,D.; Smith,G.; Poon,L.; Cheung,C.; Chen,H.; Guan,Y.; Peiris,J.
EPI313070	PB1	Hong Kong (SAR)	1994-May-02	A/swine/Hong Kong/2592/1994		Other Database Import	Vijaykrishna,D.; Smith,G.; Poon,L.; Cheung,C.; Chen,H.; Guan,Y.; Peiris,J.
EPI313046	PB1	Hong Kong (SAR)	1994-Apr-25	A/swine/Hong Kong/2503/1994		Other Database Import	Vijaykrishna,D.; Smith,G.; Poon,L.; Cheung,C.; Chen,H.; Guan,Y.; Peiris,J.
EPI313038	PB1	Hong Kong (SAR)	1994-Apr-18	A/swine/Hong Kong/2461/1994		Other Database Import	Vijaykrishna,D.; Smith,G.; Poon,L.; Cheung,C.; Chen,H.; Guan,Y.; Peiris,J.
EPI313030	PB1	Hong Kong (SAR)	1994-Apr-18	A/swine/Hong Kong/2445/1994		Other Database Import	Vijaykrishna,D.; Smith,G.; Poon,L.; Cheung,C.; Chen,H.; Guan,Y.; Peiris,J.
EPI313022	PB1	Hong Kong (SAR)	1994-Apr-11	A/swine/Hong Kong/2428/1994		Other Database Import	Vijaykrishna,D.; Smith,G.; Poon,L.; Cheung,C.; Chen,H.; Guan,Y.; Peiris,J.
EPI313014	PB1	Hong Kong (SAR)	1994-Apr-11	A/swine/Hong Kong/2422/1994		Other Database Import	Vijaykrishna,D.; Smith,G.; Poon,L.; Cheung,C.; Chen,H.; Guan,Y.; Peiris,J.
EPI313006	PB1	Hong Kong (SAR)	1994-Mar-14	A/swine/Hong Kong/2161/1994		Other Database Import	Vijaykrishna,D.; Smith,G.; Poon,L.; Cheung,C.; Chen,H.; Guan,Y.; Peiris,J.
EPI312726	PB1	Thailand	2009-Nov-01	A/swine/Thailand/CU-ST3/2009		Other Database Import	amonsin,a.; Sreta,D.; Tantawet,S.; Thontiravong,A.; Wongphatcharachai,M.; Lapkuntod,J.; Bunpapong,N.; Tuanudom,R.; Suradhat,S.; Vimolket,L.; Poovorawan,Y.; Thanawongnuwech,R.; Kitikoon,P.
EPI312715	PB1	Thailand	2009-Nov-01	A/swine/Thailand/CU-M8_2/2009		Other Database Import	amonsin,a.; Sreta,D.; Tantawet,S.; Thontiravong,A.; Wongphatcharachai,M.; Lapkuntod,J.; Bunpapong,N.; Tuanudom,R.; Suradhat,S.; Vimolket,L.; Poovorawan,Y.; Thanawongnuwech,R.; Kitikoon,P.
EPI390442	PB1	Thailand	2009-Dec-01	A/swine/Thailand/CU-Cbo/2009		Other Database Import	Chaiyawong,S.; Nonthabenjawan,N.; Bunpapong,N.; Boonyapisitsopa,S.; Charoenvisal,N.; Sreta,D.; Thanawongnuwech,R.; Amornsin,A.
EPI312703	PB1	United States	2010-Apr-21	A/swine/North Carolina/239108/2010		Other Database Import	Ducatez,M.F.; Webby,R.J.; Hause,B.; Evelyn,S.-R.; Darnel,D.; Corzo,C.; Juleen,K.; Simonson,R.; Rubrum,A.; Lowe,J.; Gramer,M.
EPI312679	PB1	United States	2010-Sep-08	A/swine/Minnesota/226128/2010		Other Database Import	Ducatez,M.F.; Webby,R.J.; Hause,B.; Evelyn,S.-R.; Darnel,D.; Corzo,C.; Juleen,K.; Simonson,R.; Rubrum,A.; Lowe,J.; Gramer,M.
EPI312671	PB1	United States	2010-Sep-08	A/swine/North Carolina/226126/2010		Other Database Import	Ducatez,M.F.; Webby,R.J.; Hause,B.; Evelyn,S.-R.; Darnel,D.; Corzo,C.; Juleen,K.; Simonson,R.; Rubrum,A.; Lowe,J.; Gramer,M.
EPI312663	PB1	United States	2010-Sep-08	A/swine/North Carolina/226125/2010		Other Database Import	Ducatez,M.F.; Webby,R.J.; Hause,B.; Evelyn,S.-R.; Darnel,D.; Corzo,C.; Juleen,K.; Simonson,R.; Rubrum,A.; Lowe,J.; Gramer,M.
EPI312655	PB1	United States	2010-Sep-08	A/swine/North Carolina/226124/2010		Other Database Import	Ducatez,M.F.; Webby,R.J.; Hause,B.; Evelyn,S.-R.; Darnel,D.; Corzo,C.; Juleen,K.; Simonson,R.; Rubrum,A.; Lowe,J.; Gramer,M.
EPI312647	PB1	United States	2010-Feb-21	A/swine/Indiana/240218/2010		Other Database Import	Ducatez,M.F.; Webby,R.J.; Hause,B.; Evelyn,S.-R.; Darnel,D.; Corzo,C.; Juleen,K.; Simonson,R.; Rubrum,A.; Lowe,J.; Gramer,M.
EPI311757	PB1	Hong Kong (SAR)	2009-Mar-19	A/swine/Hong Kong/414/2009		Other Database Import	Vijaykrishna,D.; Smith,G.; Poon,L.; Cheung,C.; Chen,H.; Guan,Y.; Peiris,J.
EPI311749	PB1	Hong Kong (SAR)	2009-Feb-19	A/swine/Hong Kong/NS186/2009		Other Database Import	Vijaykrishna,D.; Smith,G.; Poon,L.; Cheung,C.; Chen,H.; Guan,Y.; Peiris,J.
EPI311741	PB1	Hong Kong (SAR)	2009-Feb-19	A/swine/Hong Kong/NS184/2009		Other Database Import	Vijaykrishna,D.; Smith,G.; Poon,L.; Cheung,C.; Chen,H.; Guan,Y.; Peiris,J.
EPI311725	PB1	Hong Kong (SAR)	2009-Feb-19	A/swine/Hong Kong/255/2009		Other Database Import	Vijaykrishna,D.; Smith,G.; Poon,L.; Cheung,C.; Chen,H.; Guan,Y.; Peiris,J.
EPI311717	PB1	Hong Kong (SAR)	2009-Feb-19	A/swine/Hong Kong/248/2009		Other Database Import	Vijaykrishna,D.; Smith,G.; Poon,L.; Cheung,C.; Chen,H.; Guan,Y.; Peiris,J.
EPI311709	PB1	Hong Kong (SAR)	2009-Feb-19	A/swine/Hong Kong/247/2009		Other Database Import	Vijaykrishna,D.; Smith,G.; Poon,L.; Cheung,C.; Chen,H.; Guan,Y.; Peiris,J.
EPI311693	PB1	Hong Kong (SAR)	2009-Feb-19	A/swine/Hong Kong/243/2009		Other Database Import	Vijaykrishna,D.; Smith,G.; Poon,L.; Cheung,C.; Chen,H.; Guan,Y.; Peiris,J.
EPI311677	PB1	Hong Kong (SAR)	2009-Jan-08	A/swine/Hong Kong/NS43/2009		Other Database Import	Vijaykrishna,D.; Smith,G.; Poon,L.; Cheung,C.; Chen,H.; Guan,Y.; Peiris,J.
EPI311669	PB1	Hong Kong (SAR)	2009-Jan-08	A/swine/Hong Kong/72/2009		Other Database Import	Vijaykrishna,D.; Smith,G.; Poon,L.; Cheung,C.; Chen,H.; Guan,Y.; Peiris,J.
EPI311661	PB1	Hong Kong (SAR)	2009-Jan-08	A/swine/Hong Kong/71/2009		Other Database Import	Vijaykrishna,D.; Smith,G.; Poon,L.; Cheung,C.; Chen,H.; Guan,Y.; Peiris,J.
EPI311645	PB1	Hong Kong (SAR)	2008-Nov-06	A/swine/Hong Kong/1559/2008		Other Database Import	Vijaykrishna,D.; Smith,G.; Poon,L.; Cheung,C.; Chen,H.; Guan,Y.; Peiris,J.
EPI311637	PB1	Hong Kong (SAR)	2008-Oct-23	A/swine/Hong Kong/NS952/2008		Other Database Import	Vijaykrishna,D.; Smith,G.; Poon,L.; Cheung,C.; Chen,H.; Guan,Y.; Peiris,J.
EPI311629	PB1	Hong Kong (SAR)	2008-May-29	A/swine/Hong Kong/715/2008		Other Database Import	Vijaykrishna,D.; Smith,G.; Poon,L.; Cheung,C.; Chen,H.; Guan,Y.; Peiris,J.
EPI311621	PB1	Hong Kong (SAR)	2008-May-15	A/swine/Hong Kong/676/2008		Other Database Import	Vijaykrishna,D.; Smith,G.; Poon,L.; Cheung,C.; Chen,H.; Guan,Y.; Peiris,J.
EPI311605	PB1	Hong Kong (SAR)	2007-Apr-24	A/swine/Hong Kong/558/2007		Other Database Import	Vijaykrishna,D.; Smith,G.; Poon,L.; Cheung,C.; Chen,H.; Guan,Y.; Peiris,J.
EPI311597	PB1	Hong Kong (SAR)	2007-Mar-27	A/swine/Hong Kong/435/2007		Other Database Import	Vijaykrishna,D.; Smith,G.; Poon,L.; Cheung,C.; Chen,H.; Guan,Y.; Peiris,J.
EPI311589	PB1	Hong Kong (SAR)	2007-Feb-06	A/swine/Hong Kong/NS120/2007		Other Database Import	Vijaykrishna,D.; Smith,G.; Poon,L.; Cheung,C.; Chen,H.; Guan,Y.; Peiris,J.
EPI311581	PB1	Hong Kong (SAR)	2007-Jan-09	A/swine/Hong Kong/72/2007		Other Database Import	Vijaykrishna,D.; Smith,G.; Poon,L.; Cheung,C.; Chen,H.; Guan,Y.; Peiris,J.
EPI311573	PB1	Hong Kong (SAR)	2006-Dec-14	A/swine/Hong Kong/1791/2006		Other Database Import	Vijaykrishna,D.; Smith,G.; Poon,L.; Cheung,C.; Chen,H.; Guan,Y.; Peiris,J.
EPI311565	PB1	Hong Kong (SAR)	2006-Dec-01	A/swine/Hong Kong/1716/2006		Other Database Import	Vijaykrishna,D.; Smith,G.; Poon,L.; Cheung,C.; Chen,H.; Guan,Y.; Peiris,J.
EPI311541	PB1	Hong Kong (SAR)	2006-Mar-28	A/swine/Hong Kong/434/2006		Other Database Import	Vijaykrishna,D.; Smith,G.; Poon,L.; Cheung,C.; Chen,H.; Guan,Y.; Peiris,J.
EPI311533	PB1	Hong Kong (SAR)	2006-Mar-28	A/swine/Hong Kong/421/2006		Other Database Import	Vijaykrishna,D.; Smith,G.; Poon,L.; Cheung,C.; Chen,H.; Guan,Y.; Peiris,J.
EPI311525	PB1	Hong Kong (SAR)	2006-Feb-09	A/swine/Hong Kong/170/2006		Other Database Import	Vijaykrishna,D.; Smith,G.; Poon,L.; Cheung,C.; Chen,H.; Guan,Y.; Peiris,J.
EPI311517	PB1	Hong Kong (SAR)	2006-Jan-10	A/swine/Hong Kong/69/2006		Other Database Import	Vijaykrishna,D.; Smith,G.; Poon,L.; Cheung,C.; Chen,H.; Guan,Y.; Peiris,J.
EPI311509	PB1	Hong Kong (SAR)	2005-Dec-06	A/swine/Hong Kong/1683/2005		Other Database Import	Vijaykrishna,D.; Smith,G.; Poon,L.; Cheung,C.; Chen,H.; Guan,Y.; Peiris,J.
EPI311501	PB1	Hong Kong (SAR)	2005-May-26	A/swine/Hong Kong/729/2005		Other Database Import	Vijaykrishna,D.; Smith,G.; Poon,L.; Cheung,C.; Chen,H.; Guan,Y.; Peiris,J.
EPI311493	PB1	Hong Kong (SAR)	2005-Mar-21	A/swine/Hong Kong/404/2005		Other Database Import	Vijaykrishna,D.; Smith,G.; Poon,L.; Cheung,C.; Chen,H.; Guan,Y.; Peiris,J.
EPI311485	PB1	Hong Kong (SAR)	2005-Mar-08	A/swine/Hong Kong/NS210/2005		Other Database Import	Vijaykrishna,D.; Smith,G.; Poon,L.; Cheung,C.; Chen,H.; Guan,Y.; Peiris,J.
EPI311477	PB1	Hong Kong (SAR)	2005-Jan-28	A/swine/Hong Kong/NS74/2005		Other Database Import	Vijaykrishna,D.; Smith,G.; Poon,L.; Cheung,C.; Chen,H.; Guan,Y.; Peiris,J.
EPI311469	PB1	Hong Kong (SAR)	2005-Jan-28	A/swine/Hong Kong/275/2005		Other Database Import	Vijaykrishna,D.; Smith,G.; Poon,L.; Cheung,C.; Chen,H.; Guan,Y.; Peiris,J.
EPI311461	PB1	Hong Kong (SAR)	2005-Jan-14	A/swine/Hong Kong/51/2005		Other Database Import	Vijaykrishna,D.; Smith,G.; Poon,L.; Cheung,C.; Chen,H.; Guan,Y.; Peiris,J.
EPI311453	PB1	Hong Kong (SAR)	2004-Dec-15	A/swine/Hong Kong/NS1170/2004		Other Database Import	Vijaykrishna,D.; Smith,G.; Poon,L.; Cheung,C.; Chen,H.; Guan,Y.; Peiris,J.
EPI311437	PB1	Hong Kong (SAR)	2004-Sep-21	A/swine/Hong Kong/NS856/2004		Other Database Import	Vijaykrishna,D.; Smith,G.; Poon,L.; Cheung,C.; Chen,H.; Guan,Y.; Peiris,J.
EPI311429	PB1	Hong Kong (SAR)	2004-Aug-12	A/swine/Hong Kong/1111/2004		Other Database Import	Vijaykrishna,D.; Smith,G.; Poon,L.; Cheung,C.; Chen,H.; Guan,Y.; Peiris,J.
EPI311421	PB1	Hong Kong (SAR)	2004-Apr-15	A/swine/Hong Kong/NS318/2004		Other Database Import	Vijaykrishna,D.; Smith,G.; Poon,L.; Cheung,C.; Chen,H.; Guan,Y.; Peiris,J.
EPI311413	PB1	Hong Kong (SAR)	2004-Mar-29	A/swine/Hong Kong/424/2004		Other Database Import	Vijaykrishna,D.; Smith,G.; Poon,L.; Cheung,C.; Chen,H.; Guan,Y.; Peiris,J.
EPI311405	PB1	Hong Kong (SAR)	2004-Mar-18	A/swine/Hong Kong/NS246/2004		Other Database Import	Vijaykrishna,D.; Smith,G.; Poon,L.; Cheung,C.; Chen,H.; Guan,Y.; Peiris,J.
EPI311397	PB1	Hong Kong (SAR)	2004-Feb-23	A/swine/Hong Kong/NS157/2004		Other Database Import	Vijaykrishna,D.; Smith,G.; Poon,L.; Cheung,C.; Chen,H.; Guan,Y.; Peiris,J.
EPI311389	PB1	Hong Kong (SAR)	2004-Jan-06	A/swine/Hong Kong/NS30/2004		Other Database Import	Vijaykrishna,D.; Smith,G.; Poon,L.; Cheung,C.; Chen,H.; Guan,Y.; Peiris,J.
EPI311381	PB1	Hong Kong (SAR)	2003-Dec-15	A/swine/Hong Kong/1763/2003		Other Database Import	Vijaykrishna,D.; Smith,G.; Poon,L.; Cheung,C.; Chen,H.; Guan,Y.; Peiris,J.
EPI311373	PB1	Hong Kong (SAR)	2003-Nov-10	A/swine/Hong Kong/1578/2003		Other Database Import	Vijaykrishna,D.; Smith,G.; Poon,L.; Cheung,C.; Chen,H.; Guan,Y.; Peiris,J.
EPI311365	PB1	Hong Kong (SAR)	2003-Oct-16	A/swine/Hong Kong/1382/2003		Other Database Import	Vijaykrishna,D.; Smith,G.; Poon,L.; Cheung,C.; Chen,H.; Guan,Y.; Peiris,J.
EPI311349	PB1	Hong Kong (SAR)	2003-Aug-14	A/swine/Hong Kong/1102/2003		Other Database Import	Vijaykrishna,D.; Smith,G.; Poon,L.; Cheung,C.; Chen,H.; Guan,Y.; Peiris,J.
EPI311341	PB1	Hong Kong (SAR)	2003-Jul-10	A/swine/Hong Kong/NS605/2003		Other Database Import	Vijaykrishna,D.; Smith,G.; Poon,L.; Cheung,C.; Chen,H.; Guan,Y.; Peiris,J.
EPI311333	PB1	Hong Kong (SAR)	2003-Jun-26	A/swine/Hong Kong/841/2003		Other Database Import	Vijaykrishna,D.; Smith,G.; Poon,L.; Cheung,C.; Chen,H.; Guan,Y.; Peiris,J.
EPI311325	PB1	Hong Kong (SAR)	2003-May-09	A/swine/Hong Kong/638/2003		Other Database Import	Vijaykrishna,D.; Smith,G.; Poon,L.; Cheung,C.; Chen,H.; Guan,Y.; Peiris,J.
EPI311317	PB1	Hong Kong (SAR)	2003-Feb-06	A/swine/Hong Kong/NS129/2003		Other Database Import	Vijaykrishna,D.; Smith,G.; Poon,L.; Cheung,C.; Chen,H.; Guan,Y.; Peiris,J.
EPI311309	PB1	Hong Kong (SAR)	2002-Dec-09	A/swine/Hong Kong/1733/2002		Other Database Import	Vijaykrishna,D.; Smith,G.; Poon,L.; Cheung,C.; Chen,H.; Guan,Y.; Peiris,J.
EPI311301	PB1	Hong Kong (SAR)	2002-Nov-28	A/swine/Hong Kong/1669/2002		Other Database Import	Vijaykrishna,D.; Smith,G.; Poon,L.; Cheung,C.; Chen,H.; Guan,Y.; Peiris,J.
EPI311293	PB1	Hong Kong (SAR)	2002-Sep-09	A/swine/Hong Kong/1248/2002		Other Database Import	Vijaykrishna,D.; Smith,G.; Poon,L.; Cheung,C.; Chen,H.; Guan,Y.; Peiris,J.
EPI311285	PB1	Hong Kong (SAR)	2002-Aug-13	A/swine/Hong Kong/NS728/2002		Other Database Import	Vijaykrishna,D.; Smith,G.; Poon,L.; Cheung,C.; Chen,H.; Guan,Y.; Peiris,J.
EPI311277	PB1	Hong Kong (SAR)	2002-Jun-13	A/swine/Hong Kong/762/2002		Other Database Import	Vijaykrishna,D.; Smith,G.; Poon,L.; Cheung,C.; Chen,H.; Guan,Y.; Peiris,J.
EPI311269	PB1	Hong Kong (SAR)	2002-May-24	A/swine/Hong Kong/752/2002		Other Database Import	Vijaykrishna,D.; Smith,G.; Poon,L.; Cheung,C.; Chen,H.; Guan,Y.; Peiris,J.
EPI311261	PB1	Hong Kong (SAR)	2002-Feb-19	A/swine/Hong Kong/227/2002		Other Database Import	Vijaykrishna,D.; Smith,G.; Poon,L.; Cheung,C.; Chen,H.; Guan,Y.; Peiris,J.
EPI311253	PB1	Hong Kong (SAR)	2002-Jan-21	A/swine/Hong Kong/NS13/2002		Other Database Import	Vijaykrishna,D.; Smith,G.; Poon,L.; Cheung,C.; Chen,H.; Guan,Y.; Peiris,J.
EPI311245	PB1	Hong Kong (SAR)	2001-Dec-28	A/swine/Hong Kong/NS1680/2001		Other Database Import	Vijaykrishna,D.; Smith,G.; Poon,L.; Cheung,C.; Chen,H.; Guan,Y.; Peiris,J.
EPI311237	PB1	Hong Kong (SAR)	2001-Dec-28	A/swine/Hong Kong/10022/2001		Other Database Import	Vijaykrishna,D.; Smith,G.; Poon,L.; Cheung,C.; Chen,H.; Guan,Y.; Peiris,J.
EPI311229	PB1	Hong Kong (SAR)	2001-Nov-30	A/swine/Hong Kong/NS1586/2001		Other Database Import	Vijaykrishna,D.; Smith,G.; Poon,L.; Cheung,C.; Chen,H.; Guan,Y.; Peiris,J.
EPI311221	PB1	Hong Kong (SAR)	2001-Sep-18	A/swine/Hong Kong/NS1344/2001		Other Database Import	Vijaykrishna,D.; Smith,G.; Poon,L.; Cheung,C.; Chen,H.; Guan,Y.; Peiris,J.
EPI311213	PB1	Hong Kong (SAR)	2001-Aug-30	A/swine/Hong Kong/9420/2001		Other Database Import	Vijaykrishna,D.; Smith,G.; Poon,L.; Cheung,C.; Chen,H.; Guan,Y.; Peiris,J.
EPI311205	PB1	Hong Kong (SAR)	2001-Jul-31	A/swine/Hong Kong/9303/2001		Other Database Import	Vijaykrishna,D.; Smith,G.; Poon,L.; Cheung,C.; Chen,H.; Guan,Y.; Peiris,J.
EPI311197	PB1	Hong Kong (SAR)	2001-Jun-15	A/swine/Hong Kong/NS1022/2001		Other Database Import	Vijaykrishna,D.; Smith,G.; Poon,L.; Cheung,C.; Chen,H.; Guan,Y.; Peiris,J.
EPI311173	PB1	Hong Kong (SAR)	2001-Mar-27	A/swine/Hong Kong/8709/2001		Other Database Import	Vijaykrishna,D.; Smith,G.; Poon,L.; Cheung,C.; Chen,H.; Guan,Y.; Peiris,J.
EPI311165	PB1	Hong Kong (SAR)	2001-Mar-27	A/swine/Hong Kong/8690/2001		Other Database Import	Vijaykrishna,D.; Smith,G.; Poon,L.; Cheung,C.; Chen,H.; Guan,Y.; Peiris,J.
EPI311157	PB1	Hong Kong (SAR)	2001-Mar-12	A/swine/Hong Kong/8631/2001		Other Database Import	Vijaykrishna,D.; Smith,G.; Poon,L.; Cheung,C.; Chen,H.; Guan,Y.; Peiris,J.
EPI311149	PB1	Hong Kong (SAR)	2001-Jan-31	A/swine/Hong Kong/8376/2001		Other Database Import	Vijaykrishna,D.; Smith,G.; Poon,L.; Cheung,C.; Chen,H.; Guan,Y.; Peiris,J.
EPI311141	PB1	Hong Kong (SAR)	2001-Jan-17	A/swine/Hong Kong/8278/2001		Other Database Import	Vijaykrishna,D.; Smith,G.; Poon,L.; Cheung,C.; Chen,H.; Guan,Y.; Peiris,J.
EPI311133	PB1	Hong Kong (SAR)	2000-Oct-31	A/swine/Hong Kong/7945/2000		Other Database Import	Vijaykrishna,D.; Smith,G.; Poon,L.; Cheung,C.; Chen,H.; Guan,Y.; Peiris,J.
EPI311125	PB1	Hong Kong (SAR)	2000-Oct-20	A/swine/Hong Kong/NS241/2000		Other Database Import	Vijaykrishna,D.; Smith,G.; Poon,L.; Cheung,C.; Chen,H.; Guan,Y.; Peiris,J.
EPI311109	PB1	Hong Kong (SAR)	2000-Aug-29	A/swine/Hong Kong/7635/2000		Other Database Import	Vijaykrishna,D.; Smith,G.; Poon,L.; Cheung,C.; Chen,H.; Guan,Y.; Peiris,J.
EPI311101	PB1	Hong Kong (SAR)	2000-Aug-15	A/swine/Hong Kong/NS9/2000		Other Database Import	Vijaykrishna,D.; Smith,G.; Poon,L.; Cheung,C.; Chen,H.; Guan,Y.; Peiris,J.
EPI311093	PB1	Hong Kong (SAR)	2000-Jul-28	A/swine/Hong Kong/7287/2000		Other Database Import	Vijaykrishna,D.; Smith,G.; Poon,L.; Cheung,C.; Chen,H.; Guan,Y.; Peiris,J.
EPI311085	PB1	Hong Kong (SAR)	2000-Jul-11	A/swine/Hong Kong/7191/2000		Other Database Import	Vijaykrishna,D.; Smith,G.; Poon,L.; Cheung,C.; Chen,H.; Guan,Y.; Peiris,J.
EPI311077	PB1	Hong Kong (SAR)	2000-Apr-27	A/swine/Hong Kong/6301/2000		Other Database Import	Vijaykrishna,D.; Smith,G.; Poon,L.; Cheung,C.; Chen,H.; Guan,Y.; Peiris,J.
EPI313102	PB1	Hong Kong (SAR)	2000-Mar-30	A/swine/Hong Kong/6250/2000		Other Database Import	Vijaykrishna,D.; Smith,G.; Poon,L.; Cheung,C.; Chen,H.; Guan,Y.; Peiris,J.
EPI311067	PB1	Hong Kong (SAR)	1994-Feb-24	A/swine/Hong Kong/1937/1994		Other Database Import	Vijaykrishna,D.; Smith,G.; Poon,L.; Cheung,C.; Chen,H.; Guan,Y.; Peiris,J.
EPI311051	PB1	Hong Kong (SAR)	1994-Feb-06	A/swine/Hong Kong/1795/1994		Other Database Import	Vijaykrishna,D.; Smith,G.; Poon,L.; Cheung,C.; Chen,H.; Guan,Y.; Peiris,J.
EPI311043	PB1	Hong Kong (SAR)	1994-Feb-06	A/swine/Hong Kong/1767/1994		Other Database Import	Vijaykrishna,D.; Smith,G.; Poon,L.; Cheung,C.; Chen,H.; Guan,Y.; Peiris,J.
EPI311035	PB1	Hong Kong (SAR)	1993-Dec-13	A/swine/Hong Kong/1374/1993		Other Database Import	Vijaykrishna,D.; Smith,G.; Poon,L.; Cheung,C.; Chen,H.; Guan,Y.; Peiris,J.
EPI311027	PB1	Hong Kong (SAR)	1993-Dec-13	A/swine/Hong Kong/1290/1993		Other Database Import	Vijaykrishna,D.; Smith,G.; Poon,L.; Cheung,C.; Chen,H.; Guan,Y.; Peiris,J.
EPI311003	PB1	Hong Kong (SAR)	1993-Nov-25	A/swine/Hong Kong/1223/1993		Other Database Import	Vijaykrishna,D.; Smith,G.; Poon,L.; Cheung,C.; Chen,H.; Guan,Y.; Peiris,J.
EPI310995	PB1	Hong Kong (SAR)	1993-Nov-25	A/swine/Hong Kong/1219/1993		Other Database Import	Vijaykrishna,D.; Smith,G.; Poon,L.; Cheung,C.; Chen,H.; Guan,Y.; Peiris,J.
EPI310979	PB1	Hong Kong (SAR)	1993-Nov-10	A/swine/Hong Kong/813/1993		Other Database Import	Vijaykrishna,D.; Smith,G.; Poon,L.; Cheung,C.; Chen,H.; Guan,Y.; Peiris,J.
EPI310971	PB1	Hong Kong (SAR)	1993-Sep-27	A/swine/Hong Kong/681/1993		Other Database Import	Vijaykrishna,D.; Smith,G.; Poon,L.; Cheung,C.; Chen,H.; Guan,Y.; Peiris,J.
EPI310955	PB1	Hong Kong (SAR)	1993-Sep-20	A/swine/Hong Kong/644/1993		Other Database Import	Vijaykrishna,D.; Smith,G.; Poon,L.; Cheung,C.; Chen,H.; Guan,Y.; Peiris,J.
EPI310947	PB1	Hong Kong (SAR)	1993-Sep-13	A/swine/Hong Kong/574/1993		Other Database Import	Vijaykrishna,D.; Smith,G.; Poon,L.; Cheung,C.; Chen,H.; Guan,Y.; Peiris,J.
EPI310939	PB1	Hong Kong (SAR)	1993-Aug-17	A/swine/Hong Kong/347/1993		Other Database Import	Vijaykrishna,D.; Smith,G.; Poon,L.; Cheung,C.; Chen,H.; Guan,Y.; Peiris,J.
EPI310931	PB1	Hong Kong (SAR)	1993-Aug-10	A/swine/Hong Kong/299/1993		Other Database Import	Vijaykrishna,D.; Smith,G.; Poon,L.; Cheung,C.; Chen,H.; Guan,Y.; Peiris,J.
EPI310923	PB1	Hong Kong (SAR)	1993-Aug-03	A/swine/Hong Kong/249/1993		Other Database Import	Vijaykrishna,D.; Smith,G.; Poon,L.; Cheung,C.; Chen,H.; Guan,Y.; Peiris,J.
EPI310907	PB1	Hong Kong (SAR)	1993-Jul-19	A/swine/Hong Kong/128/1993		Other Database Import	Vijaykrishna,D.; Smith,G.; Poon,L.; Cheung,C.; Chen,H.; Guan,Y.; Peiris,J.
EPI310899	PB1	Hong Kong (SAR)	1979-Dec-28	A/swine/Hong Kong/99/1979		Other Database Import	Vijaykrishna,D.; Smith,G.; Poon,L.; Cheung,C.; Chen,H.; Guan,Y.; Peiris,J.
EPI310891	PB1	Hong Kong (SAR)	1979-Dec-28	A/swine/Hong Kong/97/1979		Other Database Import	Vijaykrishna,D.; Smith,G.; Poon,L.; Cheung,C.; Chen,H.; Guan,Y.; Peiris,J.
EPI310883	PB1	Hong Kong (SAR)	1979-Dec-28	A/swine/Hong Kong/96/1979		Other Database Import	Vijaykrishna,D.; Smith,G.; Poon,L.; Cheung,C.; Chen,H.; Guan,Y.; Peiris,J.
EPI310875	PB1	Hong Kong (SAR)	1979-Dec-28	A/swine/Hong Kong/95/1979		Other Database Import	Vijaykrishna,D.; Smith,G.; Poon,L.; Cheung,C.; Chen,H.; Guan,Y.; Peiris,J.
EPI310867	PB1	Hong Kong (SAR)	1979-Dec-28	A/swine/Hong Kong/94/1979		Other Database Import	Vijaykrishna,D.; Smith,G.; Poon,L.; Cheung,C.; Chen,H.; Guan,Y.; Peiris,J.
EPI310859	PB1	Hong Kong (SAR)	1979-Dec-28	A/swine/Hong Kong/92/1979		Other Database Import	Vijaykrishna,D.; Smith,G.; Poon,L.; Cheung,C.; Chen,H.; Guan,Y.; Peiris,J.
EPI310851	PB1	Hong Kong (SAR)	1979-Dec-28	A/swine/Hong Kong/91/1979		Other Database Import	Vijaykrishna,D.; Smith,G.; Poon,L.; Cheung,C.; Chen,H.; Guan,Y.; Peiris,J.
EPI310843	PB1	Hong Kong (SAR)	1979-Dec-28	A/swine/Hong Kong/90/1979		Other Database Import	Vijaykrishna,D.; Smith,G.; Poon,L.; Cheung,C.; Chen,H.; Guan,Y.; Peiris,J.
EPI310819	PB1	Hong Kong (SAR)	1979-Dec-28	A/swine/Hong Kong/100/1979		Other Database Import	Vijaykrishna,D.; Smith,G.; Poon,L.; Cheung,C.; Chen,H.; Guan,Y.; Peiris,J.
EPI310811	PB1	Hong Kong (SAR)	1979-Nov-28	A/swine/Hong Kong/86/1979		Other Database Import	Vijaykrishna,D.; Smith,G.; Poon,L.; Cheung,C.; Chen,H.; Guan,Y.; Peiris,J.
EPI310803	PB1	Hong Kong (SAR)	1978-Jan-20	A/swine/Hong Kong/84/1978		Other Database Import	Vijaykrishna,D.; Smith,G.; Poon,L.; Cheung,C.; Chen,H.; Guan,Y.; Peiris,J.
EPI310795	PB1	Hong Kong (SAR)	1978-Jan-20	A/swine/Hong Kong/83/1978		Other Database Import	Vijaykrishna,D.; Smith,G.; Poon,L.; Cheung,C.; Chen,H.; Guan,Y.; Peiris,J.
EPI310779	PB1	Hong Kong (SAR)	1978-Jan-06	A/swine/Hong Kong/79/1978		Other Database Import	Vijaykrishna,D.; Smith,G.; Poon,L.; Cheung,C.; Chen,H.; Guan,Y.; Peiris,J.
EPI310763	PB1	Hong Kong (SAR)	1977-Apr-29	A/swine/Hong Kong/76/1977		Other Database Import	Vijaykrishna,D.; Smith,G.; Poon,L.; Cheung,C.; Chen,H.; Guan,Y.; Peiris,J.
EPI310755	PB1	Hong Kong (SAR)	1977-Apr-29	A/swine/Hong Kong/70/1977		Other Database Import	Vijaykrishna,D.; Smith,G.; Poon,L.; Cheung,C.; Chen,H.; Guan,Y.; Peiris,J.
EPI310747	PB1	Hong Kong (SAR)	1977-Apr-29	A/swine/Hong Kong/68/1977		Other Database Import	Vijaykrishna,D.; Smith,G.; Poon,L.; Cheung,C.; Chen,H.; Guan,Y.; Peiris,J.
EPI310739	PB1	Hong Kong (SAR)	1977-Apr-29	A/swine/Hong Kong/67/1977		Other Database Import	Vijaykrishna,D.; Smith,G.; Poon,L.; Cheung,C.; Chen,H.; Guan,Y.; Peiris,J.
EPI310723	PB1	Hong Kong (SAR)	1977-Apr-25	A/swine/Hong Kong/73/1977		Other Database Import	Vijaykrishna,D.; Smith,G.; Poon,L.; Cheung,C.; Chen,H.; Guan,Y.; Peiris,J.
EPI310715	PB1	Hong Kong (SAR)	1977-Apr-25	A/swine/Hong Kong/65/1977		Other Database Import	Vijaykrishna,D.; Smith,G.; Poon,L.; Cheung,C.; Chen,H.; Guan,Y.; Peiris,J.
EPI310707	PB1	Hong Kong (SAR)	1977-Apr-25	A/swine/Hong Kong/64/1977		Other Database Import	Vijaykrishna,D.; Smith,G.; Poon,L.; Cheung,C.; Chen,H.; Guan,Y.; Peiris,J.
EPI310699	PB1	Hong Kong (SAR)	1977-Apr-25	A/swine/Hong Kong/63/1977		Other Database Import	Vijaykrishna,D.; Smith,G.; Poon,L.; Cheung,C.; Chen,H.; Guan,Y.; Peiris,J.
EPI310691	PB1	Hong Kong (SAR)	1977-Apr-25	A/swine/Hong Kong/62/1977		Other Database Import	Vijaykrishna,D.; Smith,G.; Poon,L.; Cheung,C.; Chen,H.; Guan,Y.; Peiris,J.
EPI310667	PB1	Hong Kong (SAR)	1977-Apr-25	A/swine/Hong Kong/57/1977		Other Database Import	Vijaykrishna,D.; Smith,G.; Poon,L.; Cheung,C.; Chen,H.; Guan,Y.; Peiris,J.
EPI310659	PB1	Hong Kong (SAR)	1977-Apr-25	A/swine/Hong Kong/55/1977		Other Database Import	Vijaykrishna,D.; Smith,G.; Poon,L.; Cheung,C.; Chen,H.; Guan,Y.; Peiris,J.
EPI310651	PB1	Hong Kong (SAR)	1977-Apr-25	A/swine/Hong Kong/54/1977		Other Database Import	Vijaykrishna,D.; Smith,G.; Poon,L.; Cheung,C.; Chen,H.; Guan,Y.; Peiris,J.
EPI310643	PB1	Hong Kong (SAR)	1977-Apr-18	A/swine/Hong Kong/53/1977		Other Database Import	Vijaykrishna,D.; Smith,G.; Poon,L.; Cheung,C.; Chen,H.; Guan,Y.; Peiris,J.
EPI310635	PB1	Hong Kong (SAR)	1977-Apr-18	A/swine/Hong Kong/52/1977		Other Database Import	Vijaykrishna,D.; Smith,G.; Poon,L.; Cheung,C.; Chen,H.; Guan,Y.; Peiris,J.
EPI310627	PB1	Hong Kong (SAR)	1977-Apr-18	A/swine/Hong Kong/50/1977		Other Database Import	Vijaykrishna,D.; Smith,G.; Poon,L.; Cheung,C.; Chen,H.; Guan,Y.; Peiris,J.
EPI310619	PB1	Hong Kong (SAR)	1977-Apr-18	A/swine/Hong Kong/49/1977		Other Database Import	Vijaykrishna,D.; Smith,G.; Poon,L.; Cheung,C.; Chen,H.; Guan,Y.; Peiris,J.
EPI310611	PB1	Hong Kong (SAR)	1977-Apr-18	A/swine/Hong Kong/48/1977		Other Database Import	Vijaykrishna,D.; Smith,G.; Poon,L.; Cheung,C.; Chen,H.; Guan,Y.; Peiris,J.
EPI310603	PB1	Hong Kong (SAR)	1977-Apr-18	A/swine/Hong Kong/47/1977		Other Database Import	Vijaykrishna,D.; Smith,G.; Poon,L.; Cheung,C.; Chen,H.; Guan,Y.; Peiris,J.
EPI310595	PB1	Hong Kong (SAR)	1977-Apr-18	A/swine/Hong Kong/46/1977		Other Database Import	Vijaykrishna,D.; Smith,G.; Poon,L.; Cheung,C.; Chen,H.; Guan,Y.; Peiris,J.
EPI310587	PB1	Hong Kong (SAR)	1977-Apr-18	A/swine/Hong Kong/45/1977		Other Database Import	Vijaykrishna,D.; Smith,G.; Poon,L.; Cheung,C.; Chen,H.; Guan,Y.; Peiris,J.
EPI310579	PB1	Hong Kong (SAR)	1977-Apr-18	A/swine/Hong Kong/44/1977		Other Database Import	Vijaykrishna,D.; Smith,G.; Poon,L.; Cheung,C.; Chen,H.; Guan,Y.; Peiris,J.
EPI310571	PB1	Hong Kong (SAR)	1977-Apr-18	A/swine/Hong Kong/43/1977		Other Database Import	Vijaykrishna,D.; Smith,G.; Poon,L.; Cheung,C.; Chen,H.; Guan,Y.; Peiris,J.
EPI310563	PB1	Hong Kong (SAR)	1977-Apr-18	A/swine/Hong Kong/42/1977		Other Database Import	Vijaykrishna,D.; Smith,G.; Poon,L.; Cheung,C.; Chen,H.; Guan,Y.; Peiris,J.
EPI310555	PB1	Hong Kong (SAR)	1977-Apr-18	A/swine/Hong Kong/41/1977		Other Database Import	Vijaykrishna,D.; Smith,G.; Poon,L.; Cheung,C.; Chen,H.; Guan,Y.; Peiris,J.
EPI310547	PB1	Hong Kong (SAR)	1977-Apr-18	A/swine/Hong Kong/40/1977		Other Database Import	Vijaykrishna,D.; Smith,G.; Poon,L.; Cheung,C.; Chen,H.; Guan,Y.; Peiris,J.
EPI310539	PB1	Hong Kong (SAR)	1977-Apr-18	A/swine/Hong Kong/39/1977		Other Database Import	Vijaykrishna,D.; Smith,G.; Poon,L.; Cheung,C.; Chen,H.; Guan,Y.; Peiris,J.
EPI310531	PB1	Hong Kong (SAR)	1977-Apr-18	A/swine/Hong Kong/38/1977		Other Database Import	Vijaykrishna,D.; Smith,G.; Poon,L.; Cheung,C.; Chen,H.; Guan,Y.; Peiris,J.
EPI310523	PB1	Hong Kong (SAR)	1977-Apr-18	A/swine/Hong Kong/37/1977		Other Database Import	Vijaykrishna,D.; Smith,G.; Poon,L.; Cheung,C.; Chen,H.; Guan,Y.; Peiris,J.
EPI310515	PB1	Hong Kong (SAR)	1977-Apr-18	A/swine/Hong Kong/36/1977		Other Database Import	Vijaykrishna,D.; Smith,G.; Poon,L.; Cheung,C.; Chen,H.; Guan,Y.; Peiris,J.
EPI310499	PB1	Hong Kong (SAR)	1977-Apr-12	A/swine/Hong Kong/33/1977		Other Database Import	Vijaykrishna,D.; Smith,G.; Poon,L.; Cheung,C.; Chen,H.; Guan,Y.; Peiris,J.
EPI310491	PB1	Hong Kong (SAR)	1977-Apr-12	A/swine/Hong Kong/32/1977		Other Database Import	Vijaykrishna,D.; Smith,G.; Poon,L.; Cheung,C.; Chen,H.; Guan,Y.; Peiris,J.
EPI310475	PB1	Hong Kong (SAR)	1977-Apr-12	A/swine/Hong Kong/30/1977		Other Database Import	Vijaykrishna,D.; Smith,G.; Poon,L.; Cheung,C.; Chen,H.; Guan,Y.; Peiris,J.
EPI310467	PB1	Hong Kong (SAR)	1977-Apr-12	A/swine/Hong Kong/29/1977		Other Database Import	Vijaykrishna,D.; Smith,G.; Poon,L.; Cheung,C.; Chen,H.; Guan,Y.; Peiris,J.
EPI310451	PB1	Hong Kong (SAR)	1977-Apr-12	A/swine/Hong Kong/27/1977		Other Database Import	Vijaykrishna,D.; Smith,G.; Poon,L.; Cheung,C.; Chen,H.; Guan,Y.; Peiris,J.
EPI310443	PB1	Hong Kong (SAR)	1977-Apr-12	A/swine/Hong Kong/26/1977		Other Database Import	Vijaykrishna,D.; Smith,G.; Poon,L.; Cheung,C.; Chen,H.; Guan,Y.; Peiris,J.
EPI310435	PB1	Hong Kong (SAR)	1977-Apr-12	A/swine/Hong Kong/25/1977		Other Database Import	Vijaykrishna,D.; Smith,G.; Poon,L.; Cheung,C.; Chen,H.; Guan,Y.; Peiris,J.
EPI310427	PB1	Hong Kong (SAR)	1977-Jan-01	A/swine/Hong Kong/61/1977		Other Database Import	Vijaykrishna,D.; Smith,G.; Poon,L.; Cheung,C.; Chen,H.; Guan,Y.; Peiris,J.
EPI310419	PB1	Hong Kong (SAR)	1977-Jan-01	A/swine/Hong Kong/51/1977		Other Database Import	Vijaykrishna,D.; Smith,G.; Poon,L.; Cheung,C.; Chen,H.; Guan,Y.; Peiris,J.
EPI310303	PB1	Korea, Republic of	2010-May-01	A/swine/Korea/5008/2010		Other Database Import	Park,B.K.; Han,J.Y.; Park,S.J.; Kim,H.K.; Rho,S.; Nguyen,V.G.
EPI310302	PB1	Korea, Republic of	2010-Apr-01	A/swine/Korea/4941/2010		Other Database Import	Han,J.Y.; Park,S.J.; Kim,H.K.; Rho,S.; Nguyen,G.V.; Song,D.; Kang,B.K.; Moon,H.J.; Yeom,M.J.; Park,B.K.; Nguyen,V.G.
EPI310299	PB1	Korea, Republic of	2009-Nov-01	A/swine/Korea/4456/2009		Other Database Import	Park,B.K.; Han,J.Y.; Park,S.J.; Kim,H.K.; Rho,S.; Nguyen,V.G.
EPI310298	PB1	Korea, Republic of	2009-Nov-01	A/swine/Korea/4383/2009		Other Database Import	Park,B.K.; Han,J.Y.; Park,S.J.; Kim,H.K.; Rho,S.; Nguyen,V.G.
EPI310297	PB1	Korea, Republic of	2009-Nov-01	A/swine/Korea/4382/2009		Other Database Import	Park,B.K.; Han,J.Y.; Park,S.J.; Kim,H.K.; Rho,S.; Nguyen,V.G.
EPI310296	PB1	Korea, Republic of	2009-Nov-01	A/swine/Korea/4381/2009		Other Database Import	Park,B.K.; Han,J.Y.; Park,S.J.; Kim,H.K.; Rho,S.; Nguyen,V.G.
EPI310222	PB1	United Kingdom	2010-Apr-13	A/swine/England/1382/2010		Other Database Import	Howard,W.A.; Essen,S.C.; Strugnell,B.; Russell,C.; Barrass,L.; Reid,S.M.; Brown,I.H.
EPI307979	PB1	China	2009-Aug-18	A/swine/Hubei/101/2009		Other Database Import	Wang,N.; Yang,Y.
EPI306427	PB1	Sweden	2010-Jan-26	A/swine/Sweden/9706/2010		Other Database Import	Metreveli,G.
EPI304589	PB1	Australia	2009-Aug-24	A/swine/QLD/09-02865-07/2009		Other Database Import	Davies,K.R.; Stevens,V.; Smith,I.; Postle,J.; Rodwell,B.; Watson,J.; Wong,F.Y.K.
EPI304581	PB1	Australia	2009-Aug-19	A/swine/VIC/09-02797-62/2009		Other Database Import	Stevens,V.; Davies,K.R.; Smith,I.; Murdoch,B.; Watson,J.; Wong,F.Y.K.
EPI304573	PB1	Australia	2009-Aug-17	A/swine/VIC/09-02767-01/2009		Other Database Import	Stevens,V.; Davies,K.R.; Smith,I.; Murdoch,B.; Watson,J.; Wong,F.Y.K.
EPI304597	PB1	Australia	2009-Aug-24	A/swine/QLD/09-02865-07/2009		Other Database Import	Davies,K.R.; Stevens,V.; Smith,I.; Postle,J.; Rodwell,B.; Watson,J.; Wong,F.Y.K.
EPI302706	PB1	Taiwan	2009-Dec-04	A/swine/Taiwan/PT-1204/2009		Other Database Import	Huang,Y.L.; Deng,M.C.; Chang,C.Y.; Huang,G.H.; Lee,M.S.; Lin,Y.L.
EPI302698	PB1	Taiwan	2009-Nov-25	A/swine/Taiwan/HL-1125/2009		Other Database Import	Chang,C.Y.; Deng,M.C.; Huang,Y.L.; Huang,G.H.; Lee,M.S.; Lin,Y.L.
EPI302690	PB1	Taiwan	2009-Dec-04	A/swine/Taiwan/CH-1204/2009		Other Database Import	Deng,M.C.; Chang,C.Y.; Huang,Y.L.; Huang,G.H.; Lee,M.S.; Lin,Y.L.
EPI297042	PB1	Italy	2010-Jun-01	A/swine/Italy/116114/2010		Other Database Import	Moreno,A.; Di Trani,L.; Faccini,S.; Vaccari,G.; Nigrelli,D.; Boniotti,M.B.; Falcone,E.; Boni,A.; Chiapponi,C.; Sozzi,E.; Cordioli,P.
EPI296449	PB1	Thailand	2010-Feb-01	A/swine/Thailand/CU-SA43/2010		Other Database Import	Kitikoon,P.; Sreta,D.; Na Ayudhya,S.N.; Chareonwisan,N.T.; Jittimanee,S.; Thontiravong,A.; Wongphatcharachai,M.; Lapkuntod,J.; Tuanudom,R.; Rungprasert,K.; Ninvilai,P.; Prakairungnamthip,D.; Boonyapisitsopa,S.; Bunpapong,N.; Tantilertcharoen,R.; Orav
EPI296134	PB1	China	2008-Mar-25	A/swine/Fujian/FZ/2008		Other Database Import	Lu,L.; Yin,Y.; Sun,Z.; Sun,L.; Liu,W.
EPI296126	PB1	China	2008-Nov-12	A/swine/Shandong/LY/2008		Other Database Import	Lu,L.; Yin,Y.; Sun,Z.; Sun,L.; Liu,W.
EPI296118	PB1	China	2008-Nov-23	A/swine/Shandong/RS/2008		Other Database Import	Lu,L.; Yin,Y.; Sun,Z.; Sun,L.; Liu,W.
EPI295333	PB1	United States	2009-Sep-04	A/swine/South Dakota/152B/2009	Emerging Pathogens Institute, University of Florida	Centers for Disease Control and Prevention	Gray,G.; Bender,J.; Bridges,C.; Daly,R.; Baker,W.; Male,M.; Gramer,M.; Heil,G.; Friary,J.; Derby,R.; Cox,N
EPI295322	PB1	United States	2009-Aug-28	A/swine/Minnesota/165A/2009	Emerging Pathogens Institute, University of Florida	Centers for Disease Control and Prevention	Gray,G.; Bender,J.; Bridges,C.; Daly,R.; Baker,W.; Male,M.; Gramer,M.; Heil,G.; Friary,J.; Derby,R.; Cox,N
EPI295314	PB1	United States	2009-Aug-31	A/swine/Minnesota/136B/2009	Emerging Pathogens Institute, University of Florida	Centers for Disease Control and Prevention	Gray,G.; Bender,J.; Bridges,C.; Daly,R.; Baker,W.; Male,M.; Gramer,M.; Heil,G.; Friary,J.; Derby,R.; Cox,N
EPI295306	PB1	United States	2009-Sep-01	A/swine/Minnesota/130A/2009	Emerging Pathogens Institute, University of Florida	Centers for Disease Control and Prevention	Gray,G.; Bender,J.; Bridges,C.; Daly,R.; Baker,W.; Male,M.; Gramer,M.; Heil,G.; Friary,J.; Derby,R.; Cox,N
EPI295301	PB1	United States	2009-Sep-01	A/swine/Minnesota/130A/2009	Emerging Pathogens Institute, University of Florida	Centers for Disease Control and Prevention	Gray,G.; Bender,J.; Bridges,C.; Daly,R.; Baker,W.; Male,M.; Gramer,M.; Heil,G.; Friary,J.; Derby,R.; Cox,N
EPI295294	PB1	United States	2009-Aug-26	A/swine/Minnesota/074A/2009	Emerging Pathogens Institute, University of Florida	Centers for Disease Control and Prevention	Gray,G.; Bender,J.; Bridges,C.; Daly,R.; Baker,W.; Male,M.; Gramer,M.; Heil,G.; Friary,J.; Derby,R.; Cox,N
EPI295289	PB1	United States	2009-Aug-26	A/swine/Minnesota/074A/2009	Emerging Pathogens Institute, University of Florida	Centers for Disease Control and Prevention	Gray,G.; Bender,J.; Bridges,C.; Daly,R.; Baker,W.; Male,M.; Gramer,M.; Heil,G.; Friary,J.; Derby,R.; Cox,N
EPI292738	PB1	Thailand	2010-Apr-01	A/swine/Thailand/CU-SA432/2010		Other Database Import	Kitikoon,P.; Sreta,D.; Na Ayudhya,S.N.; Chareonwisan,N.T.; Jittimanee,S.; Thontiravong,A.; Wongphatcharachai,M.; Lapkuntod,J.; Tuanudom,R.; Rungprasert,K.; Ninvilai,P.; Prakairungnamthip,D.; Boonyapisitsopa,S.; Bunpapong,N.; Tantilertcharoen,R.; Orav
EPI292730	PB1	Thailand	2010-Apr-01	A/swine/Thailand/CU-SA412/2010		Other Database Import	Kitikoon,P.; Sreta,D.; Na Ayudhya,S.N.; Chareonwisan,N.T.; Jittimanee,S.; Thontiravong,A.; Wongphatcharachai,M.; Lapkuntod,J.; Tuanudom,R.; Rungprasert,K.; Ninvilai,P.; Prakairungnamthip,D.; Boonyapisitsopa,S.; Bunpapong,N.; Tantilertcharoen,R.; Orav
EPI292048	PB1	United States	2002-Oct-01	A/swine/Iowa/H02NJ56371/2002		Other Database Import	Terebuh,P.; Olsen,C.W.; Wright,J.; Klimov,A.; Karasin,A.; Todd,K.; Zhou,H.; Hall,H.; Xu,X.; Kniffen,T.; Madsen,D.; Garten,R.; Bridges,C.B.
EPI292046	PB1	United States	2002-Oct-01	A/swine/Iowa/H02PW7/2002		Other Database Import	Terebuh,P.; Olsen,C.W.; Wright,J.; Klimov,A.; Karasin,A.; Todd,K.; Zhou,H.; Hall,H.; Xu,X.; Kniffen,T.; Madsen,D.; Garten,R.; Bridges,C.B.
EPI292038	PB1	United States	2003-Dec-01	A/swine/Iowa/H03LJ10/2003		Other Database Import	Terebuh,P.; Olsen,C.W.; Wright,J.; Klimov,A.; Karasin,A.; Todd,K.; Zhou,H.; Hall,H.; Xu,X.; Kniffen,T.; Madsen,D.; Garten,R.; Bridges,C.B.
EPI292037	PB1	United States	2003-Jun-01	A/swine/Iowa/H03LS4/2003		Other Database Import	Terebuh,P.; Olsen,C.W.; Wright,J.; Klimov,A.; Karasin,A.; Todd,K.; Zhou,H.; Hall,H.; Xu,X.; Kniffen,T.; Madsen,D.; Garten,R.; Bridges,C.B.
EPI292036	PB1	United States	2003-Sep-01	A/swine/Iowa/H03US3/2003		Other Database Import	Terebuh,P.; Olsen,C.W.; Wright,J.; Klimov,A.; Karasin,A.; Todd,K.; Zhou,H.; Hall,H.; Xu,X.; Kniffen,T.; Madsen,D.; Garten,R.; Bridges,C.B.
EPI289684	PB1	Taiwan	2010-Sep-01	A/swine/Taiwan/TD-2542/2010		Other Database Import	Chang,C.Y.; Deng,M.C.; Huang,Y.L.; Huang,G.H.; Lee,M.S.; Lin,Y.L.; Huang,C.C.
EPI288554	PB1	Argentina	2010-May-01	A/swine/Argentina/CIP051-StaFeN2/2010		Other Database Import	Pereda,A.; Rimondi,A.; Cappuccio,J.; Sanguinetti,R.; Angel,M.; Ye,J.; Sutton,T.; Dibarbora,M.; Olivera,V.; Craig,M.I.; Perfumo,C.; Perez,D.R.
EPI287512	PB1	China	2008-Jan-01	A/swine/Shandong/101/2008		Other Database Import	Bi,Y.; Wang,J.; Fu,G.; Peng,J.; Pu,J.; Liu,J.
EPI287511	PB1	China	2006-Jan-01	A/swine/Guangdong/628/2006		Other Database Import	Bi,Y.; Fu,G.; Peng,J.; Pu,J.; Liu,J.
EPI287510	PB1	China	2006-Jan-01	A/swine/Guangdong/611/2006		Other Database Import	Bi,Y.; Fu,G.; Peng,J.; Pu,J.; Liu,J.
EPI287507	PB1	China	2006-Jan-01	A/swine/Guangdong/109/2006		Other Database Import	Bi,Y.; Fu,G.; Peng,J.; Pu,J.; Liu,J.
EPI287506	PB1	China	2006-Jan-01	A/swine/Guangdong/33/2006		Other Database Import	Bi,Y.; Fu,G.; Peng,J.; Pu,J.; Liu,J.
EPI281297	PB1	United States	2008-Jan-01	A/swine/Minnesota/02053/2008		Other Database Import	Lorusso,A.; Vincent,A.L.; Harland,M.L.; Alt,D.; Bayles,D.O.; Swenson,S.L.; Gramer,M.R.; Lager,K.; Lewis,N.S.
EPI281296	PB1	United States	2008-Jan-01	A/swine/Iowa/02039/2008		Other Database Import	Lorusso,A.; Vincent,A.L.; Harland,M.L.; Alt,D.; Bayles,D.O.; Swenson,S.L.; Gramer,M.R.; Lager,K.; Lewis,N.S.
EPI281294	PB1	United States	2008-Jan-01	A/swine/Kentucky/02086/2008		Other Database Import	Lorusso,A.; Vincent,A.L.; Harland,M.L.; Alt,D.; Bayles,D.O.; Swenson,S.L.; Gramer,M.R.; Lager,K.; Lewis,N.S.
EPI281293	PB1	United States	2008-Jan-01	A/swine/Minnesota/02093/2008		Other Database Import	Lorusso,A.; Vincent,A.L.; Harland,M.L.; Alt,D.; Bayles,D.O.; Swenson,S.L.; Gramer,M.R.; Lager,K.; Lewis,N.S.
EPI281292	PB1	United States	2008-Jan-01	A/swine/Minnesota/02011/2008		Other Database Import	Lorusso,A.; Vincent,A.L.; Harland,M.L.; Alt,D.; Bayles,D.O.; Swenson,S.L.; Gramer,M.R.; Lager,K.; Lewis,N.S.
EPI281291	PB1	United States	2008-Jan-01	A/swine/Missouri/02060/2008		Other Database Import	Lorusso,A.; Vincent,A.L.; Harland,M.L.; Alt,D.; Bayles,D.O.; Swenson,S.L.; Gramer,M.R.; Lager,K.; Lewis,N.S.; Gramer,M.; Detmer,S.; Wees,C.; Leiferman,M.; Otterson,T.
EPI281290	PB1	United States	2008-Jan-01	A/swine/North Carolina/02023/2008		Other Database Import	Lorusso,A.; Vincent,A.L.; Harland,M.L.; Alt,D.; Bayles,D.O.; Swenson,S.L.; Gramer,M.R.; Lager,K.; Lewis,N.S.
EPI281289	PB1	United States	2008-Jan-01	A/swine/North Carolina/02084/2008		Other Database Import	Lorusso,A.; Vincent,A.L.; Harland,M.L.; Alt,D.; Bayles,D.O.; Swenson,S.L.; Gramer,M.R.; Lager,K.; Lewis,N.S.
EPI281288	PB1	United States	2008-Jan-01	A/swine/Nebraska/02013/2008		Other Database Import	Lorusso,A.; Vincent,A.L.; Harland,M.L.; Alt,D.; Bayles,D.O.; Swenson,S.L.; Gramer,M.R.; Lager,K.; Lewis,N.S.; Gramer,M.; Detmer,S.; Wees,C.; Leiferman,M.; Otterson,T.
EPI281287	PB1	United States	2008-Jan-01	A/swine/Iowa/02096/2008		Other Database Import	Lorusso,A.; Vincent,A.L.; Harland,M.L.; Alt,D.; Bayles,D.O.; Swenson,S.L.; Gramer,M.R.; Lager,K.; Lewis,N.S.
EPI281286	PB1	United States	2008-Jan-01	A/swine/Texas/01976/2008		Other Database Import	Lorusso,A.; Vincent,A.L.; Harland,M.L.; Alt,D.; Bayles,D.O.; Swenson,S.L.; Gramer,M.R.; Lager,K.; Lewis,N.S.; Gramer,M.; Detmer,S.; Wees,C.; Leiferman,M.; Otterson,T.
EPI281122	PB1	Italy	2010-Jan-01	A/swine/Italy/58769/2010		Other Database Import	Moreno,A.; Barbieri,I.; Sozzi,E.
EPI280929	PB1	Korea, Republic of	2010-Jan-01	A/swine/Korea/SCJ42/2010		Other Database Import	Song,M.-S.; Lee,J.H.; Pascua,P.N.Q.; Baek,Y.H.; Kwon,H.-I.; Choi,Y.K.
EPI280928	PB1	Korea, Republic of	2010-Jan-01	A/swine/Korea/SCJ41/2010		Other Database Import	Song,M.-S.; Lee,J.H.; Pascua,P.N.Q.; Baek,Y.H.; Kwon,H.-I.; Choi,Y.K.
EPI280927	PB1	Korea, Republic of	2010-Jan-01	A/swine/Korea/SCJ33/2010		Other Database Import	Song,M.-S.; Lee,J.H.; Pascua,P.N.Q.; Baek,Y.H.; Kwon,H.-I.; Choi,Y.K.
EPI280926	PB1	Korea, Republic of	2010-Jan-01	A/swine/Korea/SCJ28/2010		Other Database Import	Song,M.-S.; Lee,J.H.; Pascua,P.N.Q.; Baek,Y.H.; Kwon,H.-I.; Choi,Y.K.
EPI280925	PB1	Korea, Republic of	2009-Dec-01	A/swine/Korea/SCJ26/2009		Other Database Import	Song,M.-S.; Lee,J.H.; Pascua,P.N.Q.; Baek,Y.H.; Kwon,H.-I.; Choi,Y.K.
EPI280924	PB1	Korea, Republic of	2009-Dec-01	A/swine/Korea/SCJ20/2009		Other Database Import	Song,M.-S.; Lee,J.H.; Pascua,P.N.Q.; Baek,Y.H.; Kwon,H.-I.; Choi,Y.K.
EPI280923	PB1	Korea, Republic of	2009-Dec-01	A/swine/Korea/SCJ13/2009		Other Database Import	Song,M.-S.; Lee,J.H.; Pascua,P.N.Q.; Baek,Y.H.; Kwon,H.-I.; Choi,Y.K.
EPI280922	PB1	Korea, Republic of	2009-Dec-01	A/swine/Korea/SCJ12/2009		Other Database Import	Song,M.-S.; Lee,J.H.; Pascua,P.N.Q.; Baek,Y.H.; Kwon,H.-I.; Choi,Y.K.
EPI280921	PB1	Korea, Republic of	2009-Dec-01	A/swine/Korea/SCJ11/2009		Other Database Import	Song,M.-S.; Lee,J.H.; Pascua,P.N.Q.; Baek,Y.H.; Kwon,H.-I.; Choi,Y.K.
EPI280920	PB1	Korea, Republic of	2009-Dec-01	A/swine/Korea/SCJ10/2009		Other Database Import	Song,M.-S.; Lee,J.H.; Pascua,P.N.Q.; Baek,Y.H.; Kwon,H.-I.; Choi,Y.K.
EPI280919	PB1	Korea, Republic of	2009-Dec-01	A/swine/Korea/SCJ09/2009		Other Database Import	Song,M.-S.; Lee,J.H.; Pascua,P.N.Q.; Baek,Y.H.; Kwon,H.-I.; Choi,Y.K.
EPI280918	PB1	Korea, Republic of	2009-Dec-01	A/swine/Korea/SCJ08/2009		Other Database Import	Song,M.-S.; Lee,J.H.; Pascua,P.N.Q.; Baek,Y.H.; Kwon,H.-I.; Choi,Y.K.
EPI280917	PB1	Korea, Republic of	2009-Dec-01	A/swine/Korea/SCJ07/2009		Other Database Import	Song,M.-S.; Lee,J.H.; Pascua,P.N.Q.; Baek,Y.H.; Kwon,H.-I.; Choi,Y.K.
EPI280915	PB1	Korea, Republic of	2009-Dec-01	A/swine/Korea/SCJ05/2009		Other Database Import	Song,M.-S.; Lee,J.H.; Pascua,P.N.Q.; Baek,Y.H.; Kwon,H.-I.; Choi,Y.K.
EPI280914	PB1	Korea, Republic of	2009-Dec-01	A/swine/Korea/SCJ04/2009		Other Database Import	Song,M.-S.; Lee,J.H.; Pascua,P.N.Q.; Baek,Y.H.; Kwon,H.-I.; Choi,Y.K.
EPI280912	PB1	Korea, Republic of	2009-Dec-01	A/swine/Korea/SCJ02/2009		Other Database Import	Song,M.-S.; Lee,J.H.; Pascua,P.N.Q.; Baek,Y.H.; Kwon,H.-I.; Choi,Y.K.
EPI280911	PB1	Korea, Republic of	2009-Dec-01	A/swine/Korea/SCJ01/2009		Other Database Import	Song,M.-S.; Lee,J.H.; Pascua,P.N.Q.; Baek,Y.H.; Kwon,H.-I.; Choi,Y.K.
EPI280416	PB1	United States	2004-Mar-02	A/swine/Iowa/H04YS2/2004		Other Database Import	Kyriakis,C.S.; Olsen,C.W.; Brown,I.H.; Brookes,S.M.; Van Doorsselaere,J.; Van Reeth,K.
EPI301671	PB1	Germany	2010-Jan-01	A/swine/Germany-NI/R856/10		Friedrich-Loeffler-Institut
EPI274502	PB1	Japan	1978-Jan-01	A/swine/Toyama/1/1978		Other Database Import	Jizou,M.; Kida,H.; Sakoda,Y.; Okamatsu,M.
EPI274494	PB1	Japan	1978-Jan-01	A/swine/Shizuoka/1/1978		Other Database Import	Jizou,M.; Kida,H.; Sakoda,Y.; Okamatsu,M.
EPI273939	PB1	Japan	2005-Jan-01	A/swine/Okinawa/2/2005		Other Database Import	Jizou,M.; Kida,H.; Sakoda,Y.; Okamatsu,M.
EPI272823	PB1	Japan	1978-Jan-01	A/swine/Kanagawa/1/1978		Other Database Import	Jizou,M.; Kida,H.; Sakoda,Y.; Okamatsu,M.
EPI271859	PB1	Japan	1991-Jan-01	A/swine/Chiba/1/1991		Other Database Import	Jizou,M.; Kida,H.; Sakoda,Y.; Okamatsu,M.
EPI271661	PB1	China	2006-Nov-01	A/swine/Liaoning/32/2006		Other Database Import	Lu,W.; Zhang,X.; Wang,X.; Zhao,H.; Wu,H.; Xu,G.
EPI265899	PB1	China	2009-Sep-02	A/swine/Guangdong/09/2009		Other Database Import	Liu,Y.; Xie,Q.; Ji,J.
EPI265897	PB1	China	2009-Jun-04	A/swine/Guangdong/06/2009		Other Database Import	Liu,Y.; Xie,Q.; Ji,J.
EPI265894	PB1	China	2008-Jul-02	A/swine/Guangdong/07/2008		Other Database Import	Liu,Y.; Shang,H.; Xie,Q.; Ji,J.
EPI259229	PB1	China	2010-Jan-15	A/swine/Guangdong/1/2010		Other Database Import	Xu,M.; Huang,Y.; Cheng,J.; Huang,Z.; Xie,S.; Zhang,J.; Wei,W.; Zhu,Y.; Yang,D.; Xuan,H.; Xiang,H.
EPI255752	PB1	United States	2009-May-07	A/swine/MN/23506/2009		Other Database Import	Koster,L.G.; Killian,M.L.; Gramer,M.
EPI255742	PB1	Hong Kong (SAR)	2009-Jun-11	A/swine/Hong Kong/NS613/2009		Other Database Import	Vijaykrishna,D.; Poon,L.; Ma,S.; Li,O.; Cheung,C.; Smith,G.; Peiris,J.; Guan,Y.
EPI255734	PB1	Hong Kong (SAR)	2009-Dec-03	A/swine/Hong Kong/NS1892/2009		Other Database Import	Vijaykrishna,D.; Poon,L.; Ma,S.; Li,O.; Cheung,C.; Smith,G.; Peiris,J.; Guan,Y.
EPI255726	PB1	Hong Kong (SAR)	2009-Dec-03	A/swine/Hong Kong/NS1890/2009		Other Database Import	Vijaykrishna,D.; Poon,L.; Ma,S.; Li,O.; Cheung,C.; Smith,G.; Peiris,J.; Guan,Y.
EPI255718	PB1	Hong Kong (SAR)	2009-Dec-03	A/swine/Hong Kong/NS1889/2009		Other Database Import	Vijaykrishna,D.; Poon,L.; Ma,S.; Li,O.; Cheung,C.; Smith,G.; Peiris,J.; Guan,Y.
EPI255710	PB1	Hong Kong (SAR)	2009-Aug-13	A/swine/Hong Kong/NS1075/2009		Other Database Import	Vijaykrishna,D.; Poon,L.; Ma,S.; Li,O.; Cheung,C.; Smith,G.; Peiris,J.; Guan,Y.
EPI255702	PB1	Hong Kong (SAR)	2009-Aug-13	A/swine/Hong Kong/NS1071/2009		Other Database Import	Vijaykrishna,D.; Poon,L.; Ma,S.; Li,O.; Cheung,C.; Smith,G.; Peiris,J.; Guan,Y.
EPI255694	PB1	Hong Kong (SAR)	2009-Aug-13	A/swine/Hong Kong/NS1065/2009		Other Database Import	Vijaykrishna,D.; Poon,L.; Ma,S.; Li,O.; Cheung,C.; Smith,G.; Peiris,J.; Guan,Y.
EPI255686	PB1	Hong Kong (SAR)	2009-Aug-13	A/swine/Hong Kong/NS1054/2009		Other Database Import	Vijaykrishna,D.; Poon,L.; Ma,S.; Li,O.; Cheung,C.; Smith,G.; Peiris,J.; Guan,Y.
EPI255678	PB1	Hong Kong (SAR)	2009-Dec-17	A/swine/Hong Kong/3001/2009		Other Database Import	Vijaykrishna,D.; Poon,L.; Ma,S.; Li,O.; Cheung,C.; Smith,G.; Peiris,J.; Guan,Y.
EPI255670	PB1	Hong Kong (SAR)	2009-Dec-17	A/swine/Hong Kong/2990/2009		Other Database Import	Vijaykrishna,D.; Poon,L.; Ma,S.; Li,O.; Cheung,C.; Smith,G.; Peiris,J.; Guan,Y.
EPI255654	PB1	Hong Kong (SAR)	2009-Nov-05	A/swine/Hong Kong/2481/2009		Other Database Import	Vijaykrishna,D.; Poon,L.; Ma,S.; Li,O.; Cheung,C.; Smith,G.; Peiris,J.; Guan,Y.
EPI255646	PB1	Hong Kong (SAR)	2009-Nov-05	A/swine/Hong Kong/2433/2009		Other Database Import	Vijaykrishna,D.; Poon,L.; Ma,S.; Li,O.; Cheung,C.; Smith,G.; Peiris,J.; Guan,Y.
EPI255638	PB1	Hong Kong (SAR)	2009-Oct-22	A/swine/Hong Kong/2314/2009		Other Database Import	Vijaykrishna,D.; Poon,L.; Ma,S.; Li,O.; Cheung,C.; Smith,G.; Peiris,J.; Guan,Y.
EPI255630	PB1	Hong Kong (SAR)	2010-Jan-07	A/swine/Hong Kong/201/2010		Other Database Import	Vijaykrishna,D.; Poon,L.; Ma,S.; Li,O.; Cheung,C.; Smith,G.; Peiris,J.; Guan,Y.
EPI255622	PB1	Hong Kong (SAR)	2009-Aug-13	A/swine/Hong Kong/1539/2009		Other Database Import	Vijaykrishna,D.; Poon,L.; Ma,S.; Li,O.; Cheung,C.; Smith,G.; Peiris,J.; Guan,Y.
EPI255614	PB1	Hong Kong (SAR)	2009-Aug-13	A/swine/Hong Kong/1535/2009		Other Database Import	Vijaykrishna,D.; Poon,L.; Ma,S.; Li,O.; Cheung,C.; Smith,G.; Peiris,J.; Guan,Y.
EPI255606	PB1	Hong Kong (SAR)	2009-Aug-13	A/swine/Hong Kong/1532/2009		Other Database Import	Vijaykrishna,D.; Poon,L.; Ma,S.; Li,O.; Cheung,C.; Smith,G.; Peiris,J.; Guan,Y.
EPI255590	PB1	Hong Kong (SAR)	2009-Jul-23	A/swine/Hong Kong/1435/2009		Other Database Import	Vijaykrishna,D.; Poon,L.; Ma,S.; Li,O.; Cheung,C.; Smith,G.; Peiris,J.; Guan,Y.
EPI255582	PB1	Hong Kong (SAR)	2009-Jul-23	A/swine/Hong Kong/1422/2009		Other Database Import	Vijaykrishna,D.; Poon,L.; Ma,S.; Li,O.; Cheung,C.; Smith,G.; Peiris,J.; Guan,Y.
EPI255574	PB1	Hong Kong (SAR)	2009-Jun-25	A/swine/Hong Kong/1105/2009		Other Database Import	Vijaykrishna,D.; Poon,L.; Ma,S.; Li,O.; Cheung,C.; Smith,G.; Peiris,J.; Guan,Y.
EPI262757	PB1	China	2009-Nov-01	A/swine/Guangdong/11/2009		Other Database Import	Liu,Y.; Ji,J.; Xie,Q.; Wang,J.; Shang,H.; Chen,C.; Chen,F.; Xue,C.; Cao,Y.; Ma,J.; Bi,Y.
EPI255337	PB1	Hong Kong (SAR)	2009-Dec-03	A/swine/Hong Kong/NS1810/2009		Other Database Import	Vijaykrishna,D.; Poon,L.; Ma,S.; Li,O.; Cheung,C.; Smith,G.; Peiris,J.; Guan,Y.
EPI255321	PB1	Hong Kong (SAR)	2009-Oct-22	A/swine/Hong Kong/NS1583/2009		Other Database Import	Vijaykrishna,D.; Poon,L.; Ma,S.; Li,O.; Cheung,C.; Smith,G.; Peiris,J.; Guan,Y.
EPI255313	PB1	Hong Kong (SAR)	2009-Dec-17	A/swine/Hong Kong/2995/2009		Other Database Import	Vijaykrishna,D.; Poon,L.; Ma,S.; Li,O.; Cheung,C.; Smith,G.; Peiris,J.; Guan,Y.
EPI255305	PB1	Hong Kong (SAR)	2009-Dec-17	A/swine/Hong Kong/2974/2009		Other Database Import	Vijaykrishna,D.; Poon,L.; Ma,S.; Li,O.; Cheung,C.; Smith,G.; Peiris,J.; Guan,Y.
EPI255297	PB1	Hong Kong (SAR)	2009-Dec-17	A/swine/Hong Kong/2894/2009		Other Database Import	Vijaykrishna,D.; Poon,L.; Ma,S.; Li,O.; Cheung,C.; Smith,G.; Peiris,J.; Guan,Y.
EPI255289	PB1	Hong Kong (SAR)	2009-Dec-17	A/swine/Hong Kong/2886/2009		Other Database Import	Vijaykrishna,D.; Poon,L.; Ma,S.; Li,O.; Cheung,C.; Smith,G.; Peiris,J.; Guan,Y.
EPI255281	PB1	Hong Kong (SAR)	2009-Dec-17	A/swine/Hong Kong/2885/2009		Other Database Import	Vijaykrishna,D.; Poon,L.; Ma,S.; Li,O.; Cheung,C.; Smith,G.; Peiris,J.; Guan,Y.
EPI255273	PB1	Hong Kong (SAR)	2009-Oct-22	A/swine/Hong Kong/2299/2009		Other Database Import	Vijaykrishna,D.; Poon,L.; Ma,S.; Li,O.; Cheung,C.; Smith,G.; Peiris,J.; Guan,Y.
EPI255140	PB1	Thailand	2010-Jan-01	A/swine/Thailand/CU-RA204/2010		Other Database Import	Amonsin,A.
EPI255132	PB1	Thailand	2009-Dec-01	A/swine/Thailand/CU-RA20/2009		Other Database Import	Amonsin,A.
EPI255124	PB1	Thailand	2009-Nov-01	A/swine/Thailand/CU-RA9/2009		Other Database Import	Amonsin,A.
EPI255116	PB1	Thailand	2010-Jan-01	A/swine/Thailand/CU-RA75/2010		Other Database Import	Amonsin,A.
EPI255092	PB1	Thailand	2010-Jan-01	A/swine/Thailand/CU-RA15/2010		Other Database Import	Amonsin,A.
EPI255084	PB1	Thailand	2010-Jan-01	A/swine/Thailand/CU-RA114/2010		Other Database Import	Amonsin,A.
EPI253905	PB1	Italy	2000-Jan-03	A/swine/Italy/18/2000		Istituto Zooprofilattico Sperimentale della Lombardia e dell'Emi	Ana,Moreno; Ilaria,Barbieri; Paolo,Cordioli
EPI253533	PB1	Italy	2009-Dec-09	A/swine/Italy/85437/2009		Other Database Import	Guercio,A.; Conaldi,P.G.; Purpari,G.; Pagano,V.; Moreno,A.; Cordioli,P.; Vaccari,G.; Falcone,E.; Di Trani,L.; Boni,A.
EPI248491	PB1	Germany	2009-Jan-01	A/swine/Germany-BB/siv-leipz11308/09		Friedrich-Loeffler-Institut
EPI248483	PB1	Germany	2009-Jan-01	A/swine/Germany-SH/R1737/09		Friedrich-Loeffler-Institut
EPI248460	PB1	Thailand	2008-Jan-01	A/swine/Ratchaburi/NIAH101942/2008		Other Database Import	Saito,T.; Takemae,N.
EPI247129	PB1	Italy	2009-Dec-09	A/swine/Italy/85429/2009		Other Database Import	Guercio,A.; Conaldi,P.G.; Purpari,G.; Pagano,V.; Moreno,A.; Cordioli,P.; Vaccari,G.; Falcone,E.; Di Trani,L.; Boni,A.
EPI244482	PB1	Taiwan	2000-Jun-14	A/swine/Changhua/199-3/2000		Other Database Import	Tsai,C.-P.
EPI314290	PB1	Taiwan	1992-Sep-08	A/swine/Taichung/E3/1992		Other Database Import	Tsai,C.-P.
EPI314386	PB1	Taiwan	2007-Jun-05	A/swine/Pingtung/64-26/2007		Other Database Import	Tsai,C.-P.
EPI407748	PB1	Korea, Republic of	2009-Nov-01	A/swine/Korea/VD01/2009		Other Database Import	Kim,S.-H.; Roh,I.-S.; Lee,K.-K.; Song,Y.-K.; Park,C.-K.
EPI242634	PB1	United States	1931-Jan-11	A/swine/USA/1976/1931		Other Database Import	The NIAID Influenza Genome Sequencing Consortium
EPI242626	PB1	United States	1931-Jan-11	A/swine/USA/1976-MA/1931		Other Database Import	The NIAID Influenza Genome Sequencing Consortium
EPI242614	PB1	United States	1942-Jan-08	A/swine/Jamesburg/1942		Other Database Import	The NIAID Influenza Genome Sequencing Consortium
EPI242599	PB1	United States	1931-Jan-11	A/swine/1976/1931		Other Database Import	Schultz,U.; Fitch,W.M.; Ludwig,S.; Mandler,J.; Scholtissek,C.
EPI242588	PB1	United States	1931-Jan-11	A/swine/1931		Other Database Import	The NIAID Influenza Genome Sequencing Consortium
EPI240626	PB1	Argentina	2009-Jun-24	A/swine/Argentina/SAGiles-31215/2009		Other Database Import	Pereda,A.; Cappuccio,J.; Quiroga,M.A.; Baumeister,E.; Insarralde,L.; Ibar,M.; Sanguinetti,R.; Cannilla,M.L.; Zenobi,C.; Debenedetti,M.R.; Machuca,M.; Craig,M.I.; Rimondi,A.; Capalbo,S.; Risso,A.; Balzano,R.; Perfumo,C.J.
EPI240230	PB1	Sweden	1983-May-17	A/swine/Skane/1321/1983		Other Database Import	Kiss,I.; Balint,A.; Metreveli,G.; Widen,F.; Belak,S.; Wallgren,P.
EPI240223	PB1	Italy	1987-Jan-01	A/swine/Italy/671/1987		Other Database Import	The NIAID Influenza Genome Sequencing Consortium
EPI240215	PB1	Italy	1987-Jan-01	A/swine/Italy/670/1987		Other Database Import	The NIAID Influenza Genome Sequencing Consortium
EPI239290	PB1	Japan	1996-Jan-01	A/swine/Saitama/1996		Other Database Import	Saito,T.; Takemae,N.
EPI236915	PB1	France	2001-Jan-01	A/swine/Cotes d'Armor/98574/2001		Other Database Import	Franck,N.; Queguiner,S.; Gorin,S.; Kuntz-Simon,G.
EPI236907	PB1	France	2001-Jan-01	A/swine/Cotes d'Armor/60293/2001		Other Database Import	Franck,N.; Queguiner,S.; Gorin,S.; Kuntz-Simon,G.
EPI236902	PB1	Germany	2001-Nov-22	A/swine/Belzig/2/01		Other Database Import	Zell,R.; Krumbholz,A.; Wutzler,P.
EPI230503	PB1	Italy	2009-Nov-27	A/swine/Italy/290271/2009		Other Database Import	Barbieri,I.; Alborali,L.; Moreno,A.; Falcone,E.; Vaccari,G.
EPI230495	PB1	Mexico	2009-Apr-01	A/swine/4/Mexico/2009		Other Database Import	Romero Sosa,I.; Paz Ramirez,P.; Barron Rodriguez,R.J.; Serrano Gomez,S.S.
EPI228770	PB1	Canada	2004-Jan-01	A/swine/Ontario/11112/04		Other Database Import	Karasin,A.I.; Carman,S.; Olsen,C.W.
EPI227945	PB1	Taiwan	2009-Nov-04	A/swine/Taiwan/TD-4119B2/2009		Other Database Import	Deng,M.C.; Lee,M.S.; Huang,G.H.; Chang,C.Y.; Huang,Y.L.; Chang,W.M.; Huang,C.C.
EPI227544	PB1	France	2005-Jul-12	A/swine/Cotes dArmor/016007/2005		Other Database Import	Franck,N.
EPI222857	PB1	China	2005-Jan-01	A/swine/Shanghai/2/2005		Other Database Import	Qi,X.; Lu,C.; Zhang,P.
EPI227571	PB1	China	2005-Jan-01	A/swine/Shanghai/1/2005		Other Database Import	Qi,X.; Lu,C.; Zhang,P.
EPI222641	PB1	United States	2007-Jan-01	A/swine/Minnesota/07002083/2007		Other Database Import	Ma,W.; Richt,J.A.; Vincent,A.L.; Lager,K.M.
EPI222634	PB1	United States	2007-Dec-01	A/swine/Kansas/77778/2007		Other Database Import	Ma,W.; Vincent,A.L.; Lager,K.M.; Janke,B.H.; Henry,S.C.; Rowland,R.R.R.; Hesse,R.A.; Richt,J.A.
EPI220930	PB1	United States	2008-Jan-01	A/swine/Texas/050625/2008		Other Database Import	Evseenko,V.; Boon,A.; Webby,R.; Daniels,C.S.; Gramer,M.
EPI220922	PB1	United States	2008-Jan-01	A/swine/Texas/050593/2008		Other Database Import	Evseenko,V.; Boon,A.; Webby,R.; Daniels,C.S.; Gramer,M.
EPI220914	PB1	United States	2008-Jan-01	A/swine/Texas/008648/2008		Other Database Import	Evseenko,V.; Boon,A.; Webby,R.; Daniels,C.S.; Gramer,M.
EPI220905	PB1	United States	2008-Jan-01	A/swine/Oklahoma/053259/2008		Other Database Import	Evseenko,V.; Boon,A.; Webby,R.; Daniels,C.S.; Gramer,M.
EPI220881	PB1	United States	2008-Jan-01	A/swine/Oklahoma/020736-2/2008		Other Database Import	Evseenko,V.; Boon,A.; Webby,R.; Daniels,C.S.; Gramer,M.
EPI220865	PB1	United States	2008-Jan-01	A/swine/Oklahoma/020734-3/2008		Other Database Import	Evseenko,V.; Boon,A.; Webby,R.; Daniels,C.S.; Gramer,M.
EPI220857	PB1	United States	2008-Jan-01	A/swine/Oklahoma/020734-2/2008		Other Database Import	Evseenko,V.; Boon,A.; Webby,R.; Daniels,C.S.; Gramer,M.
EPI220849	PB1	United States	2008-Jan-01	A/swine/Oklahoma/016179-9/2008		Other Database Import	Evseenko,V.; Boon,A.; Webby,R.; Daniels,C.S.; Gramer,M.
EPI220841	PB1	United States	2008-Jan-01	A/swine/Oklahoma/016179-8/2008		Other Database Import	Evseenko,V.; Boon,A.; Webby,R.; Daniels,C.S.; Gramer,M.
EPI220833	PB1	United States	2008-Jan-01	A/swine/Oklahoma/011521-5/2008		Other Database Import	Evseenko,V.; Boon,A.; Webby,R.; Daniels,C.S.; Gramer,M.
EPI220817	PB1	United States	2008-Jan-01	A/swine/Oklahoma/011289-9/2008		Other Database Import	Evseenko,V.; Boon,A.; Webby,R.; Daniels,C.S.; Gramer,M.
EPI220801	PB1	United States	2008-Jan-01	A/swine/Oklahoma/011289-10/2008		Other Database Import	Evseenko,V.; Boon,A.; Webby,R.; Daniels,C.S.; Gramer,M.
EPI220793	PB1	United States	2008-Jan-01	A/swine/Oklahoma/010710-9/2008		Other Database Import	Evseenko,V.; Boon,A.; Webby,R.; Daniels,C.S.; Gramer,M.
EPI220785	PB1	United States	2008-Jan-01	A/swine/Oklahoma/010710-8/2008		Other Database Import	Evseenko,V.; Boon,A.; Webby,R.; Daniels,C.S.; Gramer,M.
EPI220777	PB1	United States	2008-Jan-01	A/swine/Oklahoma/010226-17/2008		Other Database Import	Evseenko,V.; Boon,A.; Webby,R.; Daniels,C.S.; Gramer,M.
EPI220769	PB1	United States	2008-Jan-01	A/swine/Oklahoma/010226-16/2008		Other Database Import	Evseenko,V.; Boon,A.; Webby,R.; Daniels,C.S.; Gramer,M.
EPI219379	PB1	Singapore	2009-Aug-01	A/swine/Singapore-Q/M168/2009		Other Database Import	Lim,C.-W.; Lin,Y.-N.; Ong,K.-H.; Chew,S.-T.; Russell,C.; Hanna,A.; Essen,S.; Choudhury,B.; Brown,I.H.
EPI214921	PB1	Sweden	2009-Feb-26	A/swine/Sweden/1021/2009		Other Database Import	Balint,A.; Metreveli,G.; Widen,F.; Zohari,S.; Berg,M.; Isaksson,M.; Renstroem,L.; Wallgren,P.; Belak,S.; Kiss,I.
EPI190627	PB1	China	2008-Jan-01	A/swine/Shandong/1012/2008		Other Database Import
EPI190615	PB1	China	2008-Jan-01	A/swine/Shandong/443/2008		Other Database Import
EPI190604	PB1	China	2007-Jan-01	A/swine/Fujian/204/2007		Other Database Import
EPI190595	PB1	China	2008-Jan-01	A/swine/Shandong/187/2008		Other Database Import
EPI190585	PB1	China	2008-Jan-01	A/swine/Shandong/62/2008		Other Database Import
EPI190587	PB1	China	2008-Jan-01	A/swine/Shandong/128/2008		Other Database Import
EPI190577	PB1	China	2008-Jan-01	A/swine/Fujian/58/2008		Other Database Import
EPI190563	PB1	China	2008-Jan-01	A/swine/Beijing/26/2008		Other Database Import
EPI190556	PB1	China	2008-Jan-01	A/swine/Beijing/21/2008		Other Database Import
EPI190187	PB1	China	2004-Jan-01	A/swine/Tianjin/1/2004		Other Database Import
EPI188120	PB1	United States	2008-Jan-16	A/swine/Illinois/Sg-00445/2008		Other Database Import	Sreevatsan,S.; Ramakrishnan,M.A.; Wang,P.; Anderson,T.L.; Jindal,N.; Chander,Y.; Goyal,S.M.; Osterholm,M.T.
EPI188116	PB1	United States	2008-Jul-16	A/swine/Illinois/Sg-00444/2008		Other Database Import	Sreevatsan,S.; Ramakrishnan,M.A.; Wang,P.; Anderson,T.L.; Jindal,N.; Chander,Y.; Goyal,S.M.; Osterholm,M.T.
EPI188112	PB1	United States	2008-Jul-16	A/swine/Illinois/Sg-00443/2008		Other Database Import	Sreevatsan,S.; Ramakrishnan,M.A.; Wang,P.; Anderson,T.L.; Jindal,N.; Chander,Y.; Goyal,S.M.; Osterholm,M.T.
EPI335030	PB1	United States	2005-Jan-01	A/swine/North Carolina/38448-1/2005		Other Database Import	Barman,S.; Erickson,G.A.; Webster,R.G.; Webby,R.J.
EPI176570	PB1	Italy	2006-Jan-01	A/swine/Italy/3274/06		Istituto Zooprofilattico Sperimentale Delle Venezie
EPI176565	PB1	Italy	2006-Jan-01	A/swine/Italy/2559/06		Istituto Zooprofilattico Sperimentale Delle Venezie
EPI176560	PB1	Italy	2006-Jan-01	A/swine/Italy/4159/06		Istituto Zooprofilattico Sperimentale Delle Venezie
EPI176554	PB1	Italy	2006-Jan-01	A/swine/Italy/3279/06		Istituto Zooprofilattico Sperimentale Delle Venezie
EPI176548	PB1	Italy	2006-Jan-01	A/swine/Italy/711/06		Istituto Zooprofilattico Sperimentale Delle Venezie
EPI176542	PB1	Italy	2006-Jan-01	A/swine/Italy/537/06		Istituto Zooprofilattico Sperimentale Delle Venezie
EPI176536	PB1	Italy	2007-Jan-01	A/swine/Italy/327/07		Istituto Zooprofilattico Sperimentale Delle Venezie
EPI181237	PB1	Germany	2003-Jan-01	A/swine/Haseluenne/IDT2617/03		Other Database Import	Zell,R.; Krumbholz,A.; Philipps,A.; Duerrwald,R.
EPI181238	PB1	Germany	2003-Jan-01	A/swine/Haseluenne/IDT2617/03		Other Database Import	Zell,R.; Krumbholz,A.; Philipps,A.; Duerrwald,R.
EPI244476	PB1	Taiwan	2002-Jan-01	A/swine/Taichung/200-8/2002		Other Database Import	Tsai,C.-P.
EPI176576	PB1	Italy	2006-Jan-01	A/swine/Italy/3275/06		Istituto Zooprofilattico Sperimentale Delle Venezie
EPI190623	PB1	China	2008-Jan-01	A/swine/Shandong/692/2008		Other Database Import
EPI220809	PB1	United States	2008-Jan-01	A/swine/Oklahoma/011289-8/2008		Other Database Import	Evseenko,V.; Boon,A.; Webby,R.; Daniels,C.S.; Gramer,M.
EPI220825	PB1	United States	2008-Jan-01	A/swine/Oklahoma/011521-4/2008		Other Database Import	Evseenko,V.; Boon,A.; Webby,R.; Daniels,C.S.; Gramer,M.
EPI220873	PB1	United States	2008-Jan-01	A/swine/Oklahoma/020736-1/2008		Other Database Import	Evseenko,V.; Boon,A.; Webby,R.; Daniels,C.S.; Gramer,M.
EPI220889	PB1	United States	2008-Jan-01	A/swine/Oklahoma/032726/2008		Other Database Import	Evseenko,V.; Boon,A.; Webby,R.; Daniels,C.S.; Gramer,M.
EPI220897	PB1	United States	2008-Jan-01	A/swine/Oklahoma/042169/2008		Other Database Import	Evseenko,V.; Boon,A.; Webby,R.; Daniels,C.S.; Gramer,M.
EPI225743	PB1	France	2006-Jan-01	A/swine/Cotes d'Armor/0190/2006		Other Database Import	Franck,N.; Queguiner,S.; Gorin,S.; Kuntz-Simon,G.
EPI236374	PB1	China	2002-Jan-01	A/swine/Guangdong/103/2002		Other Database Import	Xu,C.
EPI236422	PB1	Sweden	2002-Feb-12	A/swine/Lidkoeping/1193/2002		Other Database Import	Kiss,I.; Balint,A.; Metreveli,G.; Widen,F.; Belak,S.; Wallgren,P.
EPI255100	PB1	Thailand	2009-Dec-01	A/swine/Thailand/CU-RA29/2009		Other Database Import	Amonsin,A.
EPI255108	PB1	Thailand	2009-Nov-01	A/swine/Thailand/CU-RA4/2009		Other Database Import	Amonsin,A.
EPI255265	PB1	Hong Kong (SAR)	2010-Jan-07	A/swine/Hong Kong/189/2010		Other Database Import	Vijaykrishna,D.; Poon,L.; Ma,S.; Li,O.; Cheung,C.; Smith,G.; Peiris,J.; Guan,Y.
EPI255329	PB1	Hong Kong (SAR)	2009-Dec-03	A/swine/Hong Kong/NS1809/2009		Other Database Import	Vijaykrishna,D.; Poon,L.; Ma,S.; Li,O.; Cheung,C.; Smith,G.; Peiris,J.; Guan,Y.
EPI255598	PB1	Hong Kong (SAR)	2009-Jul-23	A/swine/Hong Kong/1479/2009		Other Database Import	Vijaykrishna,D.; Poon,L.; Ma,S.; Li,O.; Cheung,C.; Smith,G.; Peiris,J.; Guan,Y.
EPI255662	PB1	Hong Kong (SAR)	2009-Dec-17	A/swine/Hong Kong/2896/2009		Other Database Import	Vijaykrishna,D.; Poon,L.; Ma,S.; Li,O.; Cheung,C.; Smith,G.; Peiris,J.; Guan,Y.
EPI265893	PB1	China	2008-Feb-03	A/swine/Guangdong/02/2008		Other Database Import	Liu,Y.; Xie,Q.; Ji,J.; Xu,C.
EPI265895	PB1	China	2008-Sep-01	A/swine/Guangdong/09/2008		Other Database Import	Liu,Y.; Xie,Q.; Ji,J.
EPI265896	PB1	China	2009-May-05	A/swine/Guangdong/05/2009		Other Database Import	Liu,Y.; Xie,Q.; Ji,J.
EPI265898	PB1	China	2009-Jul-03	A/swine/Guangdong/07/2009		Other Database Import	Liu,Y.; Xie,Q.; Ji,J.
EPI281295	PB1	United States	2008-Jan-01	A/swine/Ohio/02026/2008		Other Database Import	Lorusso,A.; Vincent,A.L.; Harland,M.L.; Alt,D.; Bayles,D.O.; Swenson,S.L.; Gramer,M.R.; Lager,K.; Lewis,N.S.; Gramer,M.; Detmer,S.; Wees,C.; Leiferman,M.; Otterson,T.
EPI301663	PB1	Germany	2010-May-01	A/swine/Germany-NW/R708/10		Friedrich-Loeffler-Institut
EPI310301	PB1	Korea, Republic of	2010-Apr-01	A/swine/Korea/4940/2010		Other Database Import	Han,J.Y.; Park,S.J.; Kim,H.K.; Rho,S.; Nguyen,G.V.; Song,D.; Kang,B.K.; Moon,H.J.; Yeom,M.J.; Park,B.K.; Nguyen,V.G.
EPI383890	PB1	Thailand	2010-Dec-01	A/swine/Thailand/CU-DP83/2010		Other Database Import	Charoenvisal,N.; Na Ayudhya,S.N.; Jittimanee,S.; Sreta,D.; Tuanudom,R.; Prakairungnamthip,D.; Bunpapong,N.; Keawcharoen,J.; Kitikoon,P.; Thanawongnuwech,R.; Amornsin,A.
EPI317194	PB1	Japan	2005-Jan-01	A/swine/Okinawa/1/2005		Other Database Import	Tsukamoto,K.; Tada,T.; Sakurai,Y.
EPI318395	PB1	Cameroon	2010-Jan-20	A/swine/Cameroon/11rs149-198/2010		Other Database Import	Njabo,K.Y.; Fuller,T.L.; Chasar,A.; Pollinger,J.P.; Cattoli,G.; Terregino,C.; Monne,I.; Njouom,R.; Smith,T.B.
EPI361694	PB1	Italy	2003-Jan-01	A/swine/Italy/4675/2003		Other Database Import	Moreno,A.; Chiapponi,C.; Boniotti,M.B.; Sozzi,E.; Foni,E.; Barbieri,I.; Zanoni,M.G.; Faccini,S.; Lelli,D.; Cordioli,P.
EPI335338	PB1	Italy	2008-Sep-01	A/swine/Italy/198260/2008		Other Database Import	Moreno,A.; Barbieri,I.; Chiapponi,C.; Sozzi,E.; Foni,E.; Zanoni,M.G.; Faccini,S.; Lelli,D.; Cordioli,P.
EPI337646	PB1	China	2009-Dec-25	A/swine/Guangdong/106/2009		Other Database Import	Zhu,H.; Zhou,B.; Fan,X.; Lam,T.T.Y.; Wang,J.; Chen,A.; Chen,X.; Chen,H.; Webster,R.G.; Webby,R.; Peiris,J.S.M.; Smith,D.K.; Guan,Y.
EPI337674	PB1	China	2010-May-28	A/swine/Guangdong/1611/2010		Other Database Import	Zhu,H.; Zhou,B.; Fan,X.; Lam,T.T.Y.; Wang,J.; Chen,A.; Chen,X.; Chen,H.; Webster,R.G.; Webby,R.; Peiris,J.S.M.; Smith,D.K.; Guan,Y.
EPI337676	PB1	China	2010-May-28	A/swine/Guangdong/1617/2010		Other Database Import	Zhu,H.; Zhou,B.; Fan,X.; Lam,T.T.; Wang,J.; Chen,A.; Chen,X.; Chen,H.; Webster,R.G.; Webby,R.; Peiris,J.S.; Smith,D.K.; Guan,Y.; Lam,T.T.Y.; Peiris,J.S.M.
EPI337679	PB1	China	2010-May-28	A/swine/Guangdong/1623/2010		Other Database Import	Zhu,H.; Zhou,B.; Fan,X.; Lam,T.T.; Wang,J.; Chen,A.; Chen,X.; Chen,H.; Webster,R.G.; Webby,R.; Peiris,J.S.; Smith,D.K.; Guan,Y.; Lam,T.T.Y.; Peiris,J.S.M.
EPI337680	PB1	China	2010-May-28	A/swine/Guangdong/1624/2010		Other Database Import	Zhu,H.; Zhou,B.; Fan,X.; Lam,T.T.Y.; Wang,J.; Chen,A.; Chen,X.; Chen,H.; Webster,R.G.; Webby,R.; Peiris,J.S.M.; Smith,D.K.; Guan,Y.
EPI337668	PB1	China	2010-Feb-27	A/swine/Guangdong/603/2010		Other Database Import	Zhu,H.; Zhou,B.; Fan,X.; Lam,T.T.Y.; Wang,J.; Chen,A.; Chen,X.; Chen,H.; Webster,R.G.; Webby,R.; Peiris,J.S.M.; Smith,D.K.; Guan,Y.
EPI390766	PB1	United States	2011-May-17	A/swine/Illinois/A01049981/2011		Other Database Import	Nezami,S.G.; Sun,D.; Zhang,J.; Stensland,W.R.; Strait,E.L.; Yoon,K.-J.
EPI353626	PB1	China	2009-Oct-01	A/swine/Heilongjiang/105/2009		Other Database Import	Zhang,J.; Chen,Y.; Yang,H.; Xin,X.; Chen,H.; Qiao,C.
EPI354320	PB1	China	2010-Jan-01	A/swine/Jangsu/46/2010		Other Database Import	Zhao,G.; Liu,X.
EPI361196	PB1	China	2010-Dec-01	A/swine/Jiangsu/zg3/2010		Other Database Import	Zhao,G.; Pan,J.; Gu,X.; Lu,X.; Li,Q.; Zhu,J.; Chen,C.; Duan,Z.; Xu,Q.; Wang,X.; Hu,S.; Liu,W.; Peng,D.; Liu,X.
EPI361203	PB1	China	2010-Dec-01	A/swine/Jiangsu/zg10/2010		Other Database Import	Zhao,G.; Pan,J.; Gu,X.; Lu,X.; Li,Q.; Zhu,J.; Chen,C.; Duan,Z.; Xu,Q.; Wang,X.; Hu,S.; Liu,W.; Peng,D.; Liu,X.
EPI361204	PB1	China	2011-Jan-01	A/swine/Jiangsu/zg12/2011		Other Database Import	Zhao,G.; Pan,J.; Gu,X.; Lu,X.; Li,Q.; Zhu,J.; Chen,C.; Duan,Z.; Xu,Q.; Wang,X.; Hu,S.; Liu,W.; Peng,D.; Liu,X.
EPI361211	PB1	China	2011-Jan-01	A/swine/Jiangsu/zg11/2011		Other Database Import	Zhao,G.; Pan,J.; Gu,X.; Lu,X.; Li,Q.; Zhu,J.; Chen,C.; Duan,Z.; Xu,Q.; Wang,X.; Hu,S.; Liu,W.; Peng,D.; Liu,X.
EPI393319	PB1	United States	2011-Jan-18	A/swine/Illinois/A01047363/2011		Other Database Import
EPI468761	PB1	United States	2010-May-04	A/swine/Minnesota/A01134341/2010		Other Database Import
EPI391549	PB1	United States	2011-Sep-24	A/swine/Illinois/A00857131/2011		Other Database Import
EPI459194	PB1	United States	2011-Feb-24	A/swine/Illinois/A01134559/2011		Other Database Import	Nelson,M.I.; Vincent,A.L.; Kitikoon,P.; Holmes,E.C.; Gramer,M.R.
EPI424049	PB1	United States	2011-Sep-08	A/swine/Iowa/A01202576/2011		Other Database Import	Lin,K.; Zhang,J.; Stensland,W.R.
EPI441136	PB1	United States	2012-Jan-06	A/swine/Iowa/A01203125/2012		Other Database Import	Lin,K.; Zhang,J.; Stensland,W.R.
EPI391559	PB1	United States	2012-Jan-25	A/swine/Illinois/A01104011/2012		Other Database Import
EPI392833	PB1	Mexico	2010-Jan-01	A/swine/Mexico/Ver29/2010		Other Database Import	Sanchez-Betancourt,J.-I.; Isa,P.; Cobian-Guemes,A.-G.; Arias Ortiz,C.F.
EPI393925	PB1	Nigeria	2011-May-27	A/swine/Nigeria/12VIR4047-09/2011		Other Database Import	Meseko,C.A.; Heidari,A.; Monne,I.; Fusaro,A.; Cattoli,G.; Odaibo,G.N.; Bakarey,A.S.; Olaleye,D.O.; Capua,I.
EPI459189	PB1	United States	2012-Sep-01	A/swine/Oklahoma/A01203865/2012		Other Database Import	Lin,K.; Haney,D.M.; Bade,D.D.; Zhang,J.
EPI433562	PB1	United States	2012-Sep-07	A/swine/Iowa/A01301778/2012		Other Database Import	Gramer,M.
EPI403411	PB1	Thailand	2011-Jan-01	A/swine/Chachoengsao/NIAH107037-22/2011		Other Database Import	Hiromoto,Y.; Parchariyanon,S.; Ketusing,N.; Netrabukkana,P.; Hayashi,T.; Kobayashi,T.; Takemae,N.; Saito,T.
EPI403429	PB1	Thailand	2011-Jan-01	A/swine/Chachoengsao/NIAH107037-28/2011		Other Database Import	Hiromoto,Y.; Parchariyanon,S.; Ketusing,N.; Netrabukkana,P.; Hayashi,T.; Kobayashi,T.; Takemae,N.; Saito,T.
EPI468710	PB1	United States	2012-Sep-25	A/swine/Iowa/A01203904/2012		Other Database Import	Lin,K.; Haney,D.M.; Bade,D.D.; Zhang,J.
EPI440945	PB1	China	2010-Dec-01	A/swine/Henan/YIL/2010		Other Database Import	Zhang,Y.; Zhang,L.X.; Jian,F.C.
EPI477459	PB1	France	2010-Nov-01	A/swine/Sarthe/0262/2010		Other Database Import	Simon,G.; Queguiner,S.; Gorin,S.; Saulnier,A.; SAULNIER,A.
EPI485168	PB1	Spain	2009-Jul-01	A/swine/Spain/2/2009		Other Database Import	Martin-Valls,G.E.; Simon-Grife,M.; Van Boheemen,S.; de Graaf,M.; Bestebroer,T.M.; Busquets,N.; Martin,M.; Casal,J.; Fouchier,R.A.M.; Mateu,E.
EPI485185	PB1	Spain	2009-Jul-01	A/swine/Spain/28/2009		Other Database Import	Martin-Valls,G.E.; Simon-Grife,M.; Van Boheemen,S.; de Graaf,M.; Bestebroer,T.M.; Busquets,N.; Martin,M.; Casal,J.; Fouchier,R.A.M.; Mateu,E.
EPI485220	PB1	Spain	2009-Jul-01	A/swine/Spain/11/2009		Other Database Import	Martin-Valls,G.E.; Simon-Grife,M.; Van Boheemen,S.; de Graaf,M.; Bestebroer,T.M.; Busquets,N.; Martin,M.; Casal,J.; Fouchier,R.A.M.; Mateu,E.
EPI485277	PB1	Spain	2009-Jul-01	A/swine/Spain/37/2009		Other Database Import	Martin-Valls,G.E.; Simon-Grife,M.; Van Boheemen,S.; de Graaf,M.; Bestebroer,T.M.; Busquets,N.; Martin,M.; Casal,J.; Fouchier,R.A.M.; Mateu,E.
EPI280913	PB1	Korea, Republic of	2009-Dec-01	A/swine/Korea/SCJ03/2009		Other Database Import	Song,M.-S.; Lee,J.H.; Pascua,P.N.Q.; Baek,Y.H.; Kwon,H.-I.; Choi,Y.K.
EPI280916	PB1	Korea, Republic of	2009-Dec-01	A/swine/Korea/SCJ06/2009		Other Database Import	Song,M.-S.; Lee,J.H.; Pascua,P.N.Q.; Baek,Y.H.; Kwon,H.-I.; Choi,Y.K.
EPI287508	PB1	China	2006-Jan-01	A/swine/Guangdong/322/2006		Other Database Import	Bi,Y.; Fu,G.; Peng,J.; Pu,J.; Liu,J.
EPI287509	PB1	China	2006-Jan-01	A/swine/Guangdong/446/2006		Other Database Import	Bi,Y.; Fu,G.; Peng,J.; Pu,J.; Liu,J.
EPI287513	PB1	China	2009-Jan-01	A/swine/Shandong/275/2009		Other Database Import	Bi,Y.; Wang,J.; Fu,G.; Peng,J.; Pu,J.; Liu,J.
EPI287514	PB1	China	2009-Jan-01	A/swine/Shandong/327/2009		Other Database Import	Bi,Y.; Wang,J.; Fu,G.; Peng,J.; Pu,J.; Liu,J.
EPI287515	PB1	China	2006-Jan-01	A/swine/Guangdong/1222/2006		Other Database Import	Bi,Y.; Wang,J.; Guan,J.; Gao,H.; Fu,G.; Pu,J.; Liu,J.
EPI288546	PB1	Argentina	2009-Oct-01	A/swine/Argentina/CIP051-BsAs76/2009		Other Database Import	Pereda,A.; Rimondi,A.; Cappuccio,J.; Sanguinetti,R.; Angel,M.; Ye,J.; Sutton,T.; Dibarbora,M.; Olivera,V.; Craig,M.I.; Perfumo,C.; Perez,D.R.
EPI292035	PB1	United States	2003-Oct-01	A/swine/Iowa/H03UWF2/2003		Other Database Import	Terebuh,P.; Olsen,C.W.; Wright,J.; Klimov,A.; Karasin,A.; Todd,K.; Zhou,H.; Hall,H.; Xu,X.; Kniffen,T.; Madsen,D.; Garten,R.; Bridges,C.B.
EPI292040	PB1	United States	2003-Jun-01	A/swine/Iowa/H03HS5/2003		Other Database Import	Terebuh,P.; Olsen,C.W.; Wright,J.; Klimov,A.; Karasin,A.; Todd,K.; Zhou,H.; Hall,H.; Xu,X.; Kniffen,T.; Madsen,D.; Garten,R.; Bridges,C.B.
EPI292043	PB1	United States	2003-Apr-01	A/swine/Iowa/H03G1/2003		Other Database Import	Terebuh,P.; Olsen,C.W.; Wright,J.; Klimov,A.; Karasin,A.; Todd,K.; Zhou,H.; Hall,H.; Xu,X.; Kniffen,T.; Madsen,D.; Garten,R.; Bridges,C.B.
EPI292047	PB1	United States	2002-Oct-01	A/swine/Iowa/H02NJ56391/2002		Other Database Import	Terebuh,P.; Olsen,C.W.; Wright,J.; Klimov,A.; Karasin,A.; Todd,K.; Zhou,H.; Hall,H.; Xu,X.; Kniffen,T.; Madsen,D.; Garten,R.; Bridges,C.B.
EPI310295	PB1	Korea, Republic of	2009-Nov-01	A/swine/Korea/4372/2009		Other Database Import	Park,B.K.; Han,J.Y.; Park,S.J.; Kim,H.K.; Rho,S.; Nguyen,V.G.
EPI310300	PB1	Korea, Republic of	2010-Mar-01	A/swine/Korea/4779/2010		Other Database Import	Park,B.K.; Han,J.Y.; Park,S.J.; Kim,H.K.; Rho,S.; Nguyen,V.G.
EPI310459	PB1	Hong Kong (SAR)	1977-Apr-12	A/swine/Hong Kong/28/1977		Other Database Import	Vijaykrishna,D.; Smith,G.; Poon,L.; Cheung,C.; Chen,H.; Guan,Y.; Peiris,J.
EPI310483	PB1	Hong Kong (SAR)	1977-Apr-12	A/swine/Hong Kong/31/1977		Other Database Import	Vijaykrishna,D.; Smith,G.; Poon,L.; Cheung,C.; Chen,H.; Guan,Y.; Peiris,J.
EPI310507	PB1	Hong Kong (SAR)	1977-Apr-12	A/swine/Hong Kong/34/1977		Other Database Import	Vijaykrishna,D.; Smith,G.; Poon,L.; Cheung,C.; Chen,H.; Guan,Y.; Peiris,J.
EPI310675	PB1	Hong Kong (SAR)	1977-Apr-25	A/swine/Hong Kong/58/1977		Other Database Import	Vijaykrishna,D.; Smith,G.; Poon,L.; Cheung,C.; Chen,H.; Guan,Y.; Peiris,J.
EPI310683	PB1	Hong Kong (SAR)	1977-Apr-25	A/swine/Hong Kong/59/1977		Other Database Import	Vijaykrishna,D.; Smith,G.; Poon,L.; Cheung,C.; Chen,H.; Guan,Y.; Peiris,J.
EPI310731	PB1	Hong Kong (SAR)	1977-Apr-29	A/swine/Hong Kong/66/1977		Other Database Import	Vijaykrishna,D.; Smith,G.; Poon,L.; Cheung,C.; Chen,H.; Guan,Y.; Peiris,J.
EPI310771	PB1	Hong Kong (SAR)	1978-Jan-01	A/swine/Hong Kong/78/1978		Other Database Import	Vijaykrishna,D.; Smith,G.; Poon,L.; Cheung,C.; Chen,H.; Guan,Y.; Peiris,J.
EPI310787	PB1	Hong Kong (SAR)	1978-Jan-06	A/swine/Hong Kong/80/1978		Other Database Import	Vijaykrishna,D.; Smith,G.; Poon,L.; Cheung,C.; Chen,H.; Guan,Y.; Peiris,J.
EPI310827	PB1	Hong Kong (SAR)	1979-Dec-28	A/swine/Hong Kong/101/1979		Other Database Import	Vijaykrishna,D.; Smith,G.; Poon,L.; Cheung,C.; Chen,H.; Guan,Y.; Peiris,J.
EPI310835	PB1	Hong Kong (SAR)	1979-Dec-28	A/swine/Hong Kong/89/1979		Other Database Import	Vijaykrishna,D.; Smith,G.; Poon,L.; Cheung,C.; Chen,H.; Guan,Y.; Peiris,J.
EPI310915	PB1	Hong Kong (SAR)	1993-Jul-19	A/swine/Hong Kong/158/1993		Other Database Import	Vijaykrishna,D.; Smith,G.; Poon,L.; Cheung,C.; Chen,H.; Guan,Y.; Peiris,J.
EPI310987	PB1	Hong Kong (SAR)	1993-Nov-10	A/swine/Hong Kong/829/1993		Other Database Import	Vijaykrishna,D.; Smith,G.; Poon,L.; Cheung,C.; Chen,H.; Guan,Y.; Peiris,J.
EPI311011	PB1	Hong Kong (SAR)	1993-Nov-25	A/swine/Hong Kong/835/1993		Other Database Import	Vijaykrishna,D.; Smith,G.; Poon,L.; Cheung,C.; Chen,H.; Guan,Y.; Peiris,J.
EPI311019	PB1	Hong Kong (SAR)	1993-Nov-29	A/swine/Hong Kong/1286/1993		Other Database Import	Vijaykrishna,D.; Smith,G.; Poon,L.; Cheung,C.; Chen,H.; Guan,Y.; Peiris,J.
EPI311059	PB1	Hong Kong (SAR)	1994-Feb-06	A/swine/Hong Kong/1845/1994		Other Database Import	Vijaykrishna,D.; Smith,G.; Poon,L.; Cheung,C.; Chen,H.; Guan,Y.; Peiris,J.
EPI311117	PB1	Hong Kong (SAR)	2000-Sep-15	A/swine/Hong Kong/NS143/2000		Other Database Import	Vijaykrishna,D.; Smith,G.; Poon,L.; Cheung,C.; Chen,H.; Guan,Y.; Peiris,J.
EPI311181	PB1	Hong Kong (SAR)	2001-Apr-24	A/swine/Hong Kong/NS885/2001		Other Database Import	Vijaykrishna,D.; Smith,G.; Poon,L.; Cheung,C.; Chen,H.; Guan,Y.; Peiris,J.
EPI311189	PB1	Hong Kong (SAR)	2001-May-23	A/swine/Hong Kong/8944/2001		Other Database Import	Vijaykrishna,D.; Smith,G.; Poon,L.; Cheung,C.; Chen,H.; Guan,Y.; Peiris,J.
EPI311357	PB1	Hong Kong (SAR)	2003-Sep-28	A/swine/Hong Kong/1304/2003		Other Database Import	Vijaykrishna,D.; Smith,G.; Poon,L.; Cheung,C.; Chen,H.; Guan,Y.; Peiris,J.
EPI311445	PB1	Hong Kong (SAR)	2004-Oct-14	A/swine/Hong Kong/NS915/2004		Other Database Import	Vijaykrishna,D.; Smith,G.; Poon,L.; Cheung,C.; Chen,H.; Guan,Y.; Peiris,J.
EPI311549	PB1	Hong Kong (SAR)	2006-Apr-25	A/swine/Hong Kong/NS376/2006		Other Database Import	Vijaykrishna,D.; Smith,G.; Poon,L.; Cheung,C.; Chen,H.; Guan,Y.; Peiris,J.
EPI311557	PB1	Hong Kong (SAR)	2006-Sep-26	A/swine/Hong Kong/1323/2006		Other Database Import	Vijaykrishna,D.; Smith,G.; Poon,L.; Cheung,C.; Chen,H.; Guan,Y.; Peiris,J.
EPI311613	PB1	Hong Kong (SAR)	2008-Jan-10	A/swine/Hong Kong/61/2008		Other Database Import	Vijaykrishna,D.; Smith,G.; Poon,L.; Cheung,C.; Chen,H.; Guan,Y.; Peiris,J.
EPI311653	PB1	Hong Kong (SAR)	2008-Dec-18	A/swine/Hong Kong/1780/2008		Other Database Import	Vijaykrishna,D.; Smith,G.; Poon,L.; Cheung,C.; Chen,H.; Guan,Y.; Peiris,J.
EPI311685	PB1	Hong Kong (SAR)	2009-Feb-05	A/swine/Hong Kong/199/2009		Other Database Import	Vijaykrishna,D.; Smith,G.; Poon,L.; Cheung,C.; Chen,H.; Guan,Y.; Peiris,J.
EPI311701	PB1	Hong Kong (SAR)	2009-Feb-19	A/swine/Hong Kong/245/2009		Other Database Import	Vijaykrishna,D.; Smith,G.; Poon,L.; Cheung,C.; Chen,H.; Guan,Y.; Peiris,J.
EPI311733	PB1	Hong Kong (SAR)	2009-Feb-19	A/swine/Hong Kong/NS152/2009		Other Database Import	Vijaykrishna,D.; Smith,G.; Poon,L.; Cheung,C.; Chen,H.; Guan,Y.; Peiris,J.
EPI311765	PB1	Hong Kong (SAR)	2009-Mar-19	A/swine/Hong Kong/NS252/2009		Other Database Import	Vijaykrishna,D.; Smith,G.; Poon,L.; Cheung,C.; Chen,H.; Guan,Y.; Peiris,J.
EPI311773	PB1	Hong Kong (SAR)	2009-Mar-19	A/swine/Hong Kong/NS266/2009		Other Database Import	Vijaykrishna,D.; Smith,G.; Poon,L.; Cheung,C.; Chen,H.; Guan,Y.; Peiris,J.
EPI312695	PB1	United States	2010-May-05	A/swine/Minnesota/239106/2010		Other Database Import	Ducatez,M.F.; Webby,R.J.; Hause,B.; Evelyn,S.-R.; Darnel,D.; Corzo,C.; Juleen,K.; Simonson,R.; Rubrum,A.; Lowe,J.; Gramer,M.
EPI313054	PB1	Hong Kong (SAR)	1994-Apr-25	A/swine/Hong Kong/2507/1994		Other Database Import	Vijaykrishna,D.; Smith,G.; Poon,L.; Cheung,C.; Chen,H.; Guan,Y.; Peiris,J.
EPI313062	PB1	Hong Kong (SAR)	1994-Apr-25	A/swine/Hong Kong/2518/1994		Other Database Import	Vijaykrishna,D.; Smith,G.; Poon,L.; Cheung,C.; Chen,H.; Guan,Y.; Peiris,J.
EPI317187	PB1	China	2006-Jan-01	A/swine/Guangdong/34/2006		Other Database Import	zhu,j.
EPI321784	PB1	China	2009-Jan-30	A/swine/Hubei/01/2009		Other Database Import	Wang,N.; Yang,Y.; Guo,X.B.
EPI323968	PB1	Canada	2009-May-08	A/swine/QC/370/2009		Other Database Import	Nfon,C.K.; Berhane,Y.; Hisanaga,T.; Zhang,S.; Handel,K.; Kehler,H.; Labrecque,O.; Lewis,N.; Vincent,A.L.; Copps,J.; Alexandersen,S.; Pasick,J.
EPI323993	PB1	Canada	2009-May-05	A/swine/QC/1488-2/2009		Other Database Import	Nfon,C.K.; Berhane,Y.; Hisanaga,T.; Zhang,S.; Handel,K.; Kehler,H.; Labrecque,O.; Lewis,N.; Vincent,A.L.; Copps,J.; Alexandersen,S.; Pasick,J.
EPI324016	PB1	Canada	2009-May-07	A/swine/QC/1531-3/2009		Other Database Import	Nfon,C.K.; Berhane,Y.; Hisanaga,T.; Zhang,S.; Handel,K.; Kehler,H.; Labrecque,O.; Lewis,N.; Vincent,A.L.; Copps,J.; Alexandersen,S.; Pasick,J.
EPI324041	PB1	Canada	2009-May-15	A/swine/QC/1697-1/2009		Other Database Import	Nfon,C.K.; Berhane,Y.; Hisanaga,T.; Zhang,S.; Handel,K.; Kehler,H.; Labrecque,O.; Lewis,N.; Vincent,A.L.; Copps,J.; Alexandersen,S.; Pasick,J.
EPI324094	PB1	Canada	2009-May-06	A/swine/QC/3399-6/2009		Other Database Import	Nfon,C.K.; Berhane,Y.; Hisanaga,T.; Zhang,S.; Handel,K.; Kehler,H.; Labrecque,O.; Lewis,N.; Vincent,A.L.; Copps,J.; Alexandersen,S.; Pasick,J.
EPI324170	PB1	Canada	2009-Nov-02	A/swine/MB/46/2009		Other Database Import	Nfon,C.K.; Berhane,Y.; Hisanaga,T.; Zhang,S.; Handel,K.; Kehler,H.; Labrecque,O.; Lewis,N.; Vincent,A.L.; Copps,J.; Alexandersen,S.; Pasick,J.
EPI324186	PB1	Canada	2009-Aug-31	A/swine/MB/25-3/2009		Other Database Import	Nfon,C.K.; Berhane,Y.; Hisanaga,T.; Zhang,S.; Handel,K.; Kehler,H.; Labrecque,O.; Lewis,N.; Vincent,A.L.; Copps,J.; Alexandersen,S.; Pasick,J.
EPI332932	PB1	United States	1986-Jan-01	A/swine/Iowa/2/1986		Other Database Import	The NIAID Influenza Genome Sequencing Consortium
EPI332940	PB1	United States	1977-Jan-01	A/swine/Tennessee/85/1977		Other Database Import	The NIAID Influenza Genome Sequencing Consortium
EPI337479	PB1	United States	2008-Apr-28	A/swine/Minnesota/SG1133/2008		Other Database Import	The NIAID Influenza Genome Sequencing Consortium
EPI337559	PB1	United States	2008-Jul-16	A/swine/Illinois/02251/2008		Other Database Import	The NIAID Influenza Genome Sequencing Consortium
EPI396410	PB1	Ireland	1996-Oct-01	A/swine/Eire/89/1996		Other Database Import	Lycett,S.J.; Baillie,G.; Coulter,E.; Bhatt,S.; Kellam,P.; McCauley,J.W.; Wood,J.L.; Brown,I.H.; Pybus,O.G.; Leigh Brown,A.J.; Cosi Consortium,C.S.; Lam,T.T.; Bowden,T.A.; Holmes,E.C.; Wood,J.L.N.; COSI consortium
EPI396448	PB1	United Kingdom	2003-Feb-11	A/swine/England/010402/2003		Other Database Import	Lycett,S.J.; Baillie,G.; Coulter,E.; Bhatt,S.; Kellam,P.; McCauley,J.W.; Wood,J.L.; Brown,I.H.; Pybus,O.G.; Leigh Brown,A.J.; Cosi Consortium,C.S.; Lam,T.T.; Bowden,T.A.; Holmes,E.C.; Wood,J.L.N.; COSI consortium
EPI396456	PB1	United Kingdom	1997-Apr-24	A/swine/England/101692/1997		Other Database Import	Lycett,S.J.; Baillie,G.; Coulter,E.; Bhatt,S.; Kellam,P.; McCauley,J.W.; Wood,J.L.; Brown,I.H.; Pybus,O.G.; Leigh Brown,A.J.; Cosi Consortium,C.S.; Lam,T.T.; Bowden,T.A.; Holmes,E.C.; Wood,J.L.N.; COSI consortium
EPI396534	PB1	United Kingdom	2000-Mar-17	A/swine/England/17787/2000		Other Database Import	Lycett,S.J.; Baillie,G.; Coulter,E.; Bhatt,S.; Kellam,P.; McCauley,J.W.; Wood,J.L.; Brown,I.H.; Pybus,O.G.; Leigh Brown,A.J.; Cosi Consortium,C.S.; Lam,T.T.; Bowden,T.A.; Holmes,E.C.; Wood,J.L.N.; COSI consortium
EPI396789	PB1	United Kingdom	1997-Feb-11	A/swine/England/661263/1997		Other Database Import	Lycett,S.J.; Baillie,G.; Coulter,E.; Bhatt,S.; Kellam,P.; McCauley,J.W.; Wood,J.L.; Brown,I.H.; Pybus,O.G.; Leigh Brown,A.J.; Cosi Consortium,C.S.; Lam,T.T.; Bowden,T.A.; Holmes,E.C.; Wood,J.L.N.; COSI consortium
EPI396797	PB1	United Kingdom	1998-Nov-19	A/swine/England/68327/1998		Other Database Import	Lycett,S.J.; Baillie,G.; Coulter,E.; Bhatt,S.; Kellam,P.; McCauley,J.W.; Wood,J.L.; Brown,I.H.; Pybus,O.G.; Leigh Brown,A.J.; Cosi Consortium,C.S.; Lam,T.T.; Bowden,T.A.; Holmes,E.C.; Wood,J.L.N.; COSI consortium
EPI396926	PB1	France	1995-Oct-01	A/swine/OMS/2111/1995		Other Database Import	Lycett,S.J.; Baillie,G.; Coulter,E.; Bhatt,S.; Kellam,P.; McCauley,J.W.; Wood,J.L.; Brown,I.H.; Pybus,O.G.; Leigh Brown,A.J.; Cosi Consortium,C.S.; Lam,T.T.; Bowden,T.A.; Holmes,E.C.; Wood,J.L.N.; COSI consortium
EPI397037	PB1	Spain	2002-Oct-01	A/swine/Spain/40564/2002		Other Database Import	Lycett,S.J.; Baillie,G.; Coulter,E.; Bhatt,S.; Kellam,P.; McCauley,J.W.; Wood,J.L.; Brown,I.H.; Pybus,O.G.; Leigh Brown,A.J.; Cosi Consortium,C.S.; Lam,T.T.; Bowden,T.A.; Holmes,E.C.; Wood,J.L.N.; COSI consortium
EPI398430	PB1	China	2011-Nov-19	A/swine/Shaanxi/s1/2011		Other Database Import	Wang,J.; Ren,J.
EPI398438	PB1	China	2012-Mar-09	A/swine/Shaanxi/s6/2012		Other Database Import	Wang,J.; Ren,J.
EPI407743	PB1	Korea, Republic of	2008-Aug-01	A/swine/Korea/VDS4/2008		Other Database Import	Kim,S.-H.; Roh,I.-S.; Lee,K.-K.; Song,Y.-K.; Park,C.-K.
EPI407835	PB1	China	2010-Jan-01	A/swine/Hunan/26/2010		Other Database Import	Zhang,J.; Chen,Y.; Yang,H.; Xin,X.; Chen,H.; Qiao,C.
EPI414582	PB1	United States	2009-Jul-05	A/swine/Ohio/09SW1488E/2009		Other Database Import	Wentworth,D.E.; Dugan,V.; Halpin,R.A.; Lin,X.; Bera,J.; Wester,E.; Ghedin,E.; Fedorova,N.; Tsitrin,T.; McLellan,M.; Stockwell,T.; Amedeo,P.; Appalla,L.; Bishop,B.; Edworthy,P.; Gupta,N.; Hoover,J.; Katzel,D.; Li,K.; Schobel,S.; Shrivastava,S.; Thovarai,V.; Wang,S.; Slemons,R.D.; Bowman,A.S.; Nolting,J.M.; Nelson,S.; Edwards,J.; Bao,Y.; Sanders,R.; Dernovoy,D.; Kiryutin,B.; Lipman,D.J.; Tatusova,T.
EPI414598	PB1	United States	2009-Jul-05	A/swine/Ohio/09SW1490E/2009		Other Database Import	Wentworth,D.E.; Dugan,V.; Halpin,R.A.; Lin,X.; Bera,J.; Wester,E.; Ghedin,E.; Fedorova,N.; Tsitrin,T.; McLellan,M.; Stockwell,T.; Amedeo,P.; Appalla,L.; Bishop,B.; Edworthy,P.; Gupta,N.; Hoover,J.; Katzel,D.; Li,K.; Schobel,S.; Shrivastava,S.; Thovarai,V.; Wang,S.; Slemons,R.D.; Bowman,A.S.; Nolting,J.M.; Nelson,S.; Edwards,J.; Bao,Y.; Sanders,R.; Dernovoy,D.; Kiryutin,B.; Lipman,D.J.; Tatusova,T.
EPI414606	PB1	United States	2009-Jul-05	A/swine/Ohio/09SW1477/2009		Other Database Import	Wentworth,D.E.; Dugan,V.; Halpin,R.A.; Lin,X.; Bera,J.; Wester,E.; Ghedin,E.; Fedorova,N.; Tsitrin,T.; McLellan,M.; Stockwell,T.; Amedeo,P.; Appalla,L.; Bishop,B.; Edworthy,P.; Gupta,N.; Hoover,J.; Katzel,D.; Li,K.; Schobel,S.; Shrivastava,S.; Thovarai,V.; Wang,S.; Slemons,R.D.; Bowman,A.S.; Nolting,J.M.; Bao,Y.; Sanders,R.; Dernovoy,D.; Kiryutin,B.; Lipman,D.J.; Tatusova,T.
EPI415368	PB1	United States	2011-Aug-06	A/swine/Ohio/11SW125/2011		Other Database Import	Wentworth,D.E.; Dugan,V.; Halpin,R.A.; Lin,X.; Bera,J.; Wester,E.; Ghedin,E.; Fedorova,N.; Tsitrin,T.; McLellan,M.; Stockwell,T.; Amedeo,P.; Appalla,L.; Bishop,B.; Edworthy,P.; Gupta,N.; Hoover,J.; Katzel,D.; Li,K.; Schobel,S.; Shrivastava,S.; Thovarai,V.; Wang,S.; Slemons,R.D.; Bowman,A.S.; Nolting,J.M.; Bao,Y.; Sanders,R.; Dernovoy,D.; Kiryutin,B.; Lipman,D.J.; Tatusova,T.
EPI415422	PB1	United States	2011-Aug-06	A/swine/Ohio/11SW132/2011		Other Database Import	Wentworth,D.E.; Dugan,V.; Halpin,R.A.; Lin,X.; Bera,J.; Wester,E.; Ghedin,E.; Fedorova,N.; Tsitrin,T.; McLellan,M.; Stockwell,T.; Amedeo,P.; Appalla,L.; Bishop,B.; Edworthy,P.; Gupta,N.; Hoover,J.; Katzel,D.; Li,K.; Schobel,S.; Shrivastava,S.; Thovarai,V.; Wang,S.; Slemons,R.D.; Bowman,A.S.; Nolting,J.M.; Bao,Y.; Sanders,R.; Dernovoy,D.; Kiryutin,B.; Lipman,D.J.; Tatusova,T.
EPI415430	PB1	United States	2011-Aug-06	A/swine/Ohio/11SW134/2011		Other Database Import	Wentworth,D.E.; Dugan,V.; Halpin,R.A.; Lin,X.; Bera,J.; Wester,E.; Ghedin,E.; Fedorova,N.; Tsitrin,T.; McLellan,M.; Stockwell,T.; Amedeo,P.; Appalla,L.; Bishop,B.; Edworthy,P.; Gupta,N.; Hoover,J.; Katzel,D.; Li,K.; Schobel,S.; Shrivastava,S.; Thovarai,V.; Wang,S.; Slemons,R.D.; Bowman,A.S.; Nolting,J.M.; Nelson,S.; Bao,Y.; Sanders,R.; Dernovoy,D.; Kiryutin,B.; Lipman,D.J.; Tatusova,T.
EPI415454	PB1	United States	2011-Aug-06	A/swine/Ohio/11SW137/2011		Other Database Import	Wentworth,D.E.; Dugan,V.; Halpin,R.A.; Lin,X.; Bera,J.; Wester,E.; Ghedin,E.; Fedorova,N.; Tsitrin,T.; McLellan,M.; Stockwell,T.; Amedeo,P.; Appalla,L.; Bishop,B.; Edworthy,P.; Gupta,N.; Hoover,J.; Katzel,D.; Li,K.; Schobel,S.; Shrivastava,S.; Thovarai,V.; Wang,S.; Slemons,R.D.; Bowman,A.S.; Nolting,J.M.; Bao,Y.; Sanders,R.; Dernovoy,D.; Kiryutin,B.; Lipman,D.J.; Tatusova,T.
EPI415570	PB1	United States	2011-Aug-08	A/swine/Ohio/11SW174/2011		Other Database Import	Wentworth,D.E.; Dugan,V.; Halpin,R.A.; Lin,X.; Bera,J.; Wester,E.; Ghedin,E.; Fedorova,N.; Tsitrin,T.; McLellan,M.; Stockwell,T.; Amedeo,P.; Appalla,L.; Bishop,B.; Edworthy,P.; Gupta,N.; Hoover,J.; Katzel,D.; Li,K.; Schobel,S.; Shrivastava,S.; Thovarai,V.; Wang,S.; Slemons,R.D.; Bowman,A.S.; Nolting,J.M.; Bao,Y.; Sanders,R.; Dernovoy,D.; Kiryutin,B.; Lipman,D.J.; Tatusova,T.
EPI415767	PB1	United States	2011-Aug-12	A/swine/Ohio/11SW207/2011		Other Database Import	Wentworth,D.E.; Dugan,V.; Halpin,R.A.; Lin,X.; Bera,J.; Wester,E.; Ghedin,E.; Fedorova,N.; Tsitrin,T.; McLellan,M.; Stockwell,T.; Amedeo,P.; Appalla,L.; Bishop,B.; Edworthy,P.; Gupta,N.; Hoover,J.; Katzel,D.; Li,K.; Schobel,S.; Shrivastava,S.; Thovarai,V.; Wang,S.; Slemons,R.D.; Bowman,A.S.; Nolting,J.M.; Nelson,S.; Bao,Y.; Sanders,R.; Dernovoy,D.; Kiryutin,B.; Lipman,D.J.; Tatusova,T.
EPI415784	PB1	United States	2011-Aug-12	A/swine/Ohio/11SW210/2011		Other Database Import	Wentworth,D.E.; Dugan,V.; Halpin,R.A.; Lin,X.; Bera,J.; Wester,E.; Ghedin,E.; Fedorova,N.; Tsitrin,T.; McLellan,M.; Stockwell,T.; Amedeo,P.; Appalla,L.; Bishop,B.; Edworthy,P.; Gupta,N.; Hoover,J.; Katzel,D.; Li,K.; Schobel,S.; Shrivastava,S.; Thovarai,V.; Wang,S.; Slemons,R.D.; Bowman,A.S.; Nolting,J.M.; Nelson,S.; Bao,Y.; Sanders,R.; Dernovoy,D.; Kiryutin,B.; Lipman,D.J.; Tatusova,T.
EPI415955	PB1	United States	2011-Aug-18	A/swine/Ohio/11SW239/2011		Other Database Import	Wentworth,D.E.; Dugan,V.; Halpin,R.A.; Lin,X.; Bera,J.; Wester,E.; Ghedin,E.; Fedorova,N.; Tsitrin,T.; McLellan,M.; Stockwell,T.; Amedeo,P.; Appalla,L.; Bishop,B.; Edworthy,P.; Gupta,N.; Hoover,J.; Katzel,D.; Li,K.; Schobel,S.; Shrivastava,S.; Thovarai,V.; Wang,S.; Slemons,R.D.; Bowman,A.S.; Nolting,J.M.; Nelson,S.; Bao,Y.; Sanders,R.; Dernovoy,D.; Kiryutin,B.; Lipman,D.J.; Tatusova,T.
EPI424025	PB1	United States	2012-Jul-07	A/swine/Indiana/A00968365/2012		Other Database Import	USDA Swine Surveillance,A.
EPI457091	PB1	Korea, Republic of	2012-Jan-02	A/swine/Korea/CY01-05/2012		Other Database Import	Pascua,P.N.Q.; Lim,G.-J.; Choi,E.H.; Song,M.-S.; Kwon,H.-I.; Park,S.-J.; Baek,Y.H.; Kim,E.-H.; Kim,K.; Decano,A.G.; Lee,B.-J.; Kim,C.J.; Hong,S.-P.; Choi,Y.-K.
EPI485064	PB1	Spain	2010-Feb-01	A/swine/Spain/01/2010		Other Database Import	Martin-Valls,G.E.; Simon-Grife,M.; Van Boheemen,S.; de Graaf,M.; Bestebroer,T.M.; Busquets,N.; Martin,M.; Casal,J.; Fouchier,R.A.M.; Mateu,E.
EPI485095	PB1	Spain	2008-Jun-01	A/swine/Spain/03/2008		Other Database Import	Martin-Valls,G.E.; Simon-Grife,M.; Van Boheemen,S.; de Graaf,M.; Bestebroer,T.M.; Busquets,N.; Martin,M.; Casal,J.; Fouchier,R.A.M.; Mateu,E.
EPI485128	PB1	Spain	2011-May-01	A/swine/Spain/07/2011		Other Database Import	Martin-Valls,G.E.; Simon-Grife,M.; Van Boheemen,S.; de Graaf,M.; Bestebroer,T.M.; Busquets,N.; Martin,M.; Casal,J.; Fouchier,R.A.M.; Mateu,E.
EPI489455	PB1	Germany	2011-Aug-31	A/swine/Freren/IDT13837-2/2011		Other Database Import	Lange,J.; Groth,M.; Schlegel,M.; Wieczorek,K.; Ulrich,R.; Koeppen,S.; Schulz,K.; Appl,D.; Krumbholz,A.; Sauerbrei,A.; Platzer,M.; Zell,R.; Duerrwald,R.
EPI489513	PB1	Germany	2012-Jan-19	A/swine/Tornitz/IDT14598/2012		Other Database Import	Lange,J.; Groth,M.; Schlegel,M.; Wieczorek,K.; Ulrich,R.; Koeppen,S.; Schulz,K.; Appl,D.; Krumbholz,A.; Sauerbrei,A.; Platzer,M.; Zell,R.; Duerrwald,R.
EPI489522	PB1	Germany	2012-Feb-22	A/swine/Garrel/IDT14844/2012		Other Database Import	Lange,J.; Groth,M.; Schlegel,M.; Wieczorek,K.; Ulrich,R.; Koeppen,S.; Schulz,K.; Appl,D.; Krumbholz,A.; Sauerbrei,A.; Platzer,M.; Zell,R.; Duerrwald,R.
EPI356439	PB1	Germany	2011-Jan-01	A/swine/Iceland/R117/2011	University of Iceland	Friedrich-Loeffler-Institut
EPI485144	PB1	Spain	2011-Jun-01	A/swine/Spain/14/2011		Other Database Import	Martin-Valls,G.E.; Simon-Grife,M.; Van Boheemen,S.; de Graaf,M.; Bestebroer,T.M.; Busquets,N.; Martin,M.; Casal,J.; Fouchier,R.A.M.; Mateu,E.
EPI485087	PB1	Spain	2010-Apr-01	A/swine/Spain/13/2010		Other Database Import	Martin-Valls,G.E.; Simon-Grife,M.; Van Boheemen,S.; de Graaf,M.; Bestebroer,T.M.; Busquets,N.; Martin,M.; Casal,J.; Fouchier,R.A.M.; Mateu,E.
EPI485072	PB1	Spain	2010-Mar-01	A/swine/Spain/12/2010		Other Database Import	Martin-Valls,G.E.; Simon-Grife,M.; Van Boheemen,S.; de Graaf,M.; Bestebroer,T.M.; Busquets,N.; Martin,M.; Casal,J.; Fouchier,R.A.M.; Mateu,E.
EPI485056	PB1	Spain	2010-Jan-01	A/swine/Spain/11/2010		Other Database Import	Martin-Valls,G.E.; Simon-Grife,M.; Van Boheemen,S.; de Graaf,M.; Bestebroer,T.M.; Busquets,N.; Martin,M.; Casal,J.; Fouchier,R.A.M.; Mateu,E.
EPI475476	PB1	China	2010-Feb-01	A/swine/Guangdong/L23/2010		Other Database Import	Su,S.; Chen,J.; Qi,H.; Zhang,G.
EPI475466	PB1	China	2010-Feb-01	A/swine/Guangdong/L22/2010		Other Database Import	Su,S.; Chen,J.; Qi,H.; Zhang,G.
EPI471114	PB1	China	2010-Feb-01	A/swine/Guangdong/L5/2010		Other Database Import	Su,S.; Chen,J.; Qi,H.; Zhang,G.
EPI465146	PB1	United States	2011-Dec-28	A/swine/Ilinois/A01240775/2011		Other Database Import
EPI457153	PB1	Korea, Republic of	2012-Mar-27	A/swine/Korea/CY03-19/2012		Other Database Import	Pascua,P.N.Q.; Lim,G.-J.; Choi,E.H.; Song,M.-S.; Kwon,H.-I.; Park,S.-J.; Baek,Y.H.; Kim,E.-H.; Kim,K.; Decano,A.G.; Lee,B.-J.; Kim,C.J.; Hong,S.-P.; Choi,Y.-K.
EPI457145	PB1	Korea, Republic of	2012-Mar-27	A/swine/Korea/CY03-18/2012		Other Database Import	Pascua,P.N.Q.; Lim,G.-J.; Choi,E.H.; Song,M.-S.; Kwon,H.-I.; Park,S.-J.; Baek,Y.H.; Kim,E.-H.; Kim,K.; Decano,A.G.; Lee,B.-J.; Kim,C.J.; Hong,S.-P.; Choi,Y.-K.
EPI457137	PB1	Korea, Republic of	2012-Mar-27	A/swine/Korea/CY03-17/2012		Other Database Import	Pascua,P.N.Q.; Lim,G.-J.; Choi,E.H.; Song,M.-S.; Kwon,H.-I.; Park,S.-J.; Baek,Y.H.; Kim,E.-H.; Kim,K.; Decano,A.G.; Lee,B.-J.; Kim,C.J.; Hong,S.-P.; Choi,Y.-K.
EPI457129	PB1	Korea, Republic of	2012-Mar-27	A/swine/Korea/CY03-16/2012		Other Database Import	Pascua,P.N.Q.; Lim,G.-J.; Choi,E.H.; Song,M.-S.; Kwon,H.-I.; Park,S.-J.; Baek,Y.H.; Kim,E.-H.; Kim,K.; Decano,A.G.; Lee,B.-J.; Kim,C.J.; Hong,S.-P.; Choi,Y.-K.
EPI457121	PB1	Korea, Republic of	2012-Mar-06	A/swine/Korea/CY03-15/2012		Other Database Import	Pascua,P.N.Q.; Lim,G.-J.; Choi,E.H.; Song,M.-S.; Kwon,H.-I.; Park,S.-J.; Baek,Y.H.; Kim,E.-H.; Kim,K.; Decano,A.G.; Lee,B.-J.; Kim,C.J.; Hong,S.-P.; Choi,Y.-K.
EPI457288	PB1	Korea, Republic of	2012-Mar-06	A/swine/Korea/CY03-14/2012		Other Database Import	Pascua,P.N.Q.; Lim,G.-J.; Choi,E.H.; Song,M.-S.; Kwon,H.-I.; Park,S.-J.; Baek,Y.H.; Kim,E.-H.; Kim,K.; Decano,A.G.; Lee,B.-J.; Kim,C.J.; Hong,S.-P.; Choi,Y.-K.
EPI456927	PB1	Spain	2007-Jan-01	A/Swine/Spain/80598LP1/2007		Other Database Import	Baratelli,M.; Cordoba,L.; Perez,L.J.; Maldonado,J.; Fraile,L.; Nunez,J.I.; Montoya,M.
EPI453445	PB1	Korea, Republic of	2011-Oct-01	A/swine/Korea/D79/2011		Other Database Import	Kim,S.H.; Kim,H.J.; Jin,Y.H.; Yeoul,J.J.; Lee,K.K.; Oem,J.K.; Lee,M.H.; Park,C.K.; Kim,S.-H.; Kim,H.-J.; Jin,Y.-H.; Jeong,J.-Y.; Park,C.-K.
EPI453444	PB1	Korea, Republic of	2011-Sep-01	A/swine/Korea/A18/2011		Other Database Import	Kim,S.H.; Kim,H.J.; Jin,Y.H.; Yeoul,J.J.; Lee,K.K.; Oem,J.K.; Lee,M.H.; Park,C.K.; Kim,S.-H.; Kim,H.-J.; Jin,Y.-H.; Jeong,J.-Y.; Park,C.-K.
EPI453443	PB1	Korea, Republic of	2012-Mar-01	A/swine/Korea/KSB/2012		Other Database Import	Kim,S.H.; Kim,H.J.; Jin,Y.H.; Yeoul,J.J.; Lee,K.K.; Oem,J.K.; Lee,M.H.; Park,C.K.; Kim,S.-H.; Kim,H.-J.; Jin,Y.-H.; Jeong,J.-Y.; Park,C.-K.
EPI434560	PB1	United States	2010-Sep-20	A/swine/Pennsylvania/a01076503/2010		Other Database Import
EPI434552	PB1	United States	2010-Sep-20	A/swine/Pennsylvania/a01076502/2010		Other Database Import
EPI424071	PB1	United States	2012-Nov-28	A/swine/Michigan/A01259003/2012		Other Database Import	USDA Swine Surveillance,A.
EPI424066	PB1	United States	2012-Aug-09	A/swine/Minnesota/A01267122/2012		Other Database Import	USDA Swine Surveillance,A.
EPI424061	PB1	United States	2011-Dec-13	A/swine/Minnesota/A01240557/2011		Other Database Import	USDA Swine Surveillance,A.
EPI417677	PB1	Japan	2011-Mar-08	A/swine/Yokohama/aq138/2011		Other Database Import	Matsuu,A.; Uchida,U.; Takemae,N.; Mawatari,T.; Yoneyama,S.; Kasai,T.; Nakamura,R.; Eto,M.; Saito,T.
EPI417664	PB1	Japan	2011-Mar-08	A/swine/Mie/Yokohama/aq114/2011		Other Database Import	Matsuu,A.; Uchida,U.; Takemae,N.; Mawatari,T.; Yoneyama,S.; Kasai,T.; Nakamura,R.; Eto,M.; Saito,T.
EPI467770	PB1	United States	2012-Dec-05	A/swine/Illinois/A01244402/2012		Other Database Import	Lin,K.; Haney,D.M.; Kurth,L.K.; Zhang,J.
EPI416852	PB1	United States	2012-Oct-25	A/swine/Tennessee/A01104055/2012		Other Database Import
EPI416818	PB1	United States	2012-Oct-22	A/swine/Michigan/A01259002/2012		Other Database Import
EPI415971	PB1	United States	2011-Aug-19	A/swine/Ohio/11SW347/2011		Other Database Import	Wentworth,D.E.; Dugan,V.; Halpin,R.A.; Lin,X.; Bera,J.; Wester,E.; Ghedin,E.; Fedorova,N.; Tsitrin,T.; McLellan,M.; Stockwell,T.; Amedeo,P.; Appalla,L.; Bishop,B.; Edworthy,P.; Gupta,N.; Hoover,J.; Katzel,D.; Li,K.; Schobel,S.; Shrivastava,S.; Thovarai,V.; Wang,S.; Slemons,R.D.; Bowman,A.S.; Nolting,J.M.; Nelson,S.; Bao,Y.; Sanders,R.; Dernovoy,D.; Kiryutin,B.; Lipman,D.J.; Tatusova,T.
EPI415792	PB1	United States	2011-Aug-12	A/swine/Ohio/11SW211/2011		Other Database Import	Wentworth,D.E.; Dugan,V.; Halpin,R.A.; Lin,X.; Bera,J.; Wester,E.; Ghedin,E.; Fedorova,N.; Tsitrin,T.; McLellan,M.; Stockwell,T.; Amedeo,P.; Appalla,L.; Bishop,B.; Edworthy,P.; Gupta,N.; Hoover,J.; Katzel,D.; Li,K.; Schobel,S.; Shrivastava,S.; Thovarai,V.; Wang,S.; Slemons,R.D.; Bowman,A.S.; Nolting,J.M.; Bao,Y.; Sanders,R.; Dernovoy,D.; Kiryutin,B.; Lipman,D.J.; Tatusova,T.
EPI415698	PB1	United States	2011-Aug-08	A/swine/Ohio/11SW197/2011		Other Database Import	Wentworth,D.E.; Dugan,V.; Halpin,R.A.; Lin,X.; Bera,J.; Wester,E.; Ghedin,E.; Fedorova,N.; Tsitrin,T.; McLellan,M.; Stockwell,T.; Amedeo,P.; Appalla,L.; Bishop,B.; Edworthy,P.; Gupta,N.; Hoover,J.; Katzel,D.; Li,K.; Schobel,S.; Shrivastava,S.; Thovarai,V.; Wang,S.; Slemons,R.D.; Bowman,A.S.; Nolting,J.M.; Nelson,S.; Bao,Y.; Sanders,R.; Dernovoy,D.; Kiryutin,B.; Lipman,D.J.; Tatusova,T.
EPI415690	PB1	United States	2011-Aug-08	A/swine/Ohio/11SW196/2011		Other Database Import	Wentworth,D.E.; Dugan,V.; Halpin,R.A.; Lin,X.; Bera,J.; Wester,E.; Ghedin,E.; Fedorova,N.; Tsitrin,T.; McLellan,M.; Stockwell,T.; Amedeo,P.; Appalla,L.; Bishop,B.; Edworthy,P.; Gupta,N.; Hoover,J.; Katzel,D.; Li,K.; Schobel,S.; Shrivastava,S.; Thovarai,V.; Wang,S.; Slemons,R.D.; Bowman,A.S.; Nolting,J.M.; Bao,Y.; Sanders,R.; Dernovoy,D.; Kiryutin,B.; Lipman,D.J.; Tatusova,T.
EPI415664	PB1	United States	2011-Aug-08	A/swine/Ohio/11SW191/2011		Other Database Import	Wentworth,D.E.; Dugan,V.; Halpin,R.A.; Lin,X.; Bera,J.; Wester,E.; Ghedin,E.; Fedorova,N.; Tsitrin,T.; McLellan,M.; Stockwell,T.; Amedeo,P.; Appalla,L.; Bishop,B.; Edworthy,P.; Gupta,N.; Hoover,J.; Katzel,D.; Li,K.; Schobel,S.; Shrivastava,S.; Thovarai,V.; Wang,S.; Slemons,R.D.; Bowman,A.S.; Nolting,J.M.; Nelson,S.; Bao,Y.; Sanders,R.; Dernovoy,D.; Kiryutin,B.; Lipman,D.J.; Tatusova,T.
EPI415646	PB1	United States	2011-Aug-08	A/swine/Ohio/11SW187/2011		Other Database Import	Wentworth,D.E.; Dugan,V.; Halpin,R.A.; Lin,X.; Bera,J.; Wester,E.; Ghedin,E.; Fedorova,N.; Tsitrin,T.; McLellan,M.; Stockwell,T.; Amedeo,P.; Appalla,L.; Bishop,B.; Edworthy,P.; Gupta,N.; Hoover,J.; Katzel,D.; Li,K.; Schobel,S.; Shrivastava,S.; Thovarai,V.; Wang,S.; Slemons,R.D.; Bowman,A.S.; Nolting,J.M.; Nelson,S.; Bao,Y.; Sanders,R.; Dernovoy,D.; Kiryutin,B.; Lipman,D.J.; Tatusova,T.
EPI415638	PB1	United States	2011-Aug-08	A/swine/Ohio/11SW186/2011		Other Database Import	Wentworth,D.E.; Dugan,V.; Halpin,R.A.; Lin,X.; Bera,J.; Wester,E.; Ghedin,E.; Fedorova,N.; Tsitrin,T.; McLellan,M.; Stockwell,T.; Amedeo,P.; Appalla,L.; Bishop,B.; Edworthy,P.; Gupta,N.; Hoover,J.; Katzel,D.; Li,K.; Schobel,S.; Shrivastava,S.; Thovarai,V.; Wang,S.; Slemons,R.D.; Bowman,A.S.; Nolting,J.M.; Bao,Y.; Sanders,R.; Dernovoy,D.; Kiryutin,B.; Lipman,D.J.; Tatusova,T.
EPI415630	PB1	United States	2011-Aug-08	A/swine/Ohio/11SW185/2011		Other Database Import	Wentworth,D.E.; Dugan,V.; Halpin,R.A.; Lin,X.; Bera,J.; Wester,E.; Ghedin,E.; Fedorova,N.; Tsitrin,T.; McLellan,M.; Stockwell,T.; Amedeo,P.; Appalla,L.; Bishop,B.; Edworthy,P.; Gupta,N.; Hoover,J.; Katzel,D.; Li,K.; Schobel,S.; Shrivastava,S.; Thovarai,V.; Wang,S.; Slemons,R.D.; Bowman,A.S.; Nolting,J.M.; Nelson,S.; Bao,Y.; Sanders,R.; Dernovoy,D.; Kiryutin,B.; Lipman,D.J.; Tatusova,T.
EPI415612	PB1	United States	2011-Aug-08	A/swine/Ohio/11SW183/2011		Other Database Import	Wentworth,D.E.; Dugan,V.; Halpin,R.A.; Lin,X.; Bera,J.; Wester,E.; Ghedin,E.; Fedorova,N.; Tsitrin,T.; McLellan,M.; Stockwell,T.; Amedeo,P.; Appalla,L.; Bishop,B.; Edworthy,P.; Gupta,N.; Hoover,J.; Katzel,D.; Li,K.; Schobel,S.; Shrivastava,S.; Thovarai,V.; Wang,S.; Slemons,R.D.; Bowman,A.S.; Nolting,J.M.; Nelson,S.; Bao,Y.; Sanders,R.; Dernovoy,D.; Kiryutin,B.; Lipman,D.J.; Tatusova,T.
EPI415604	PB1	United States	2011-Aug-08	A/swine/Ohio/11SW180/2011		Other Database Import	Wentworth,D.E.; Dugan,V.; Halpin,R.A.; Lin,X.; Bera,J.; Wester,E.; Ghedin,E.; Fedorova,N.; Tsitrin,T.; McLellan,M.; Stockwell,T.; Amedeo,P.; Appalla,L.; Bishop,B.; Edworthy,P.; Gupta,N.; Hoover,J.; Katzel,D.; Li,K.; Schobel,S.; Shrivastava,S.; Thovarai,V.; Wang,S.; Slemons,R.D.; Bowman,A.S.; Nolting,J.M.; Bao,Y.; Sanders,R.; Dernovoy,D.; Kiryutin,B.; Lipman,D.J.; Tatusova,T.
EPI415596	PB1	United States	2011-Aug-08	A/swine/Ohio/11SW179/2011		Other Database Import	Wentworth,D.E.; Dugan,V.; Halpin,R.A.; Lin,X.; Bera,J.; Wester,E.; Ghedin,E.; Fedorova,N.; Tsitrin,T.; McLellan,M.; Stockwell,T.; Amedeo,P.; Appalla,L.; Bishop,B.; Edworthy,P.; Gupta,N.; Hoover,J.; Katzel,D.; Li,K.; Schobel,S.; Shrivastava,S.; Thovarai,V.; Wang,S.; Slemons,R.D.; Bowman,A.S.; Nolting,J.M.; Nelson,S.; Bao,Y.; Sanders,R.; Dernovoy,D.; Kiryutin,B.; Lipman,D.J.; Tatusova,T.
EPI415578	PB1	United States	2011-Aug-08	A/swine/Ohio/11SW175/2011		Other Database Import	Wentworth,D.E.; Dugan,V.; Halpin,R.A.; Lin,X.; Bera,J.; Wester,E.; Ghedin,E.; Fedorova,N.; Tsitrin,T.; McLellan,M.; Stockwell,T.; Amedeo,P.; Appalla,L.; Bishop,B.; Edworthy,P.; Gupta,N.; Hoover,J.; Katzel,D.; Li,K.; Schobel,S.; Shrivastava,S.; Thovarai,V.; Wang,S.; Slemons,R.D.; Bowman,A.S.; Nolting,J.M.; Nelson,S.; Bao,Y.; Sanders,R.; Dernovoy,D.; Kiryutin,B.; Lipman,D.J.; Tatusova,T.
EPI415561	PB1	United States	2011-Aug-08	A/swine/Ohio/11SW173/2011		Other Database Import	Wentworth,D.E.; Dugan,V.; Halpin,R.A.; Lin,X.; Bera,J.; Wester,E.; Ghedin,E.; Fedorova,N.; Tsitrin,T.; McLellan,M.; Stockwell,T.; Amedeo,P.; Appalla,L.; Bishop,B.; Edworthy,P.; Gupta,N.; Hoover,J.; Katzel,D.; Li,K.; Schobel,S.; Shrivastava,S.; Thovarai,V.; Wang,S.; Slemons,R.D.; Bowman,A.S.; Nolting,J.M.; Nelson,S.; Bao,Y.; Sanders,R.; Dernovoy,D.; Kiryutin,B.; Lipman,D.J.; Tatusova,T.
EPI415553	PB1	United States	2011-Aug-08	A/swine/Ohio/11SW172/2011		Other Database Import	Wentworth,D.E.; Dugan,V.; Halpin,R.A.; Lin,X.; Bera,J.; Wester,E.; Ghedin,E.; Fedorova,N.; Tsitrin,T.; McLellan,M.; Stockwell,T.; Amedeo,P.; Appalla,L.; Bishop,B.; Edworthy,P.; Gupta,N.; Hoover,J.; Katzel,D.; Li,K.; Schobel,S.; Shrivastava,S.; Thovarai,V.; Wang,S.; Slemons,R.D.; Bowman,A.S.; Nolting,J.M.; Bao,Y.; Sanders,R.; Dernovoy,D.; Kiryutin,B.; Lipman,D.J.; Tatusova,T.
EPI415535	PB1	United States	2011-Aug-08	A/swine/Ohio/11SW170/2011		Other Database Import	Wentworth,D.E.; Dugan,V.; Halpin,R.A.; Lin,X.; Bera,J.; Wester,E.; Ghedin,E.; Fedorova,N.; Tsitrin,T.; McLellan,M.; Stockwell,T.; Amedeo,P.; Appalla,L.; Bishop,B.; Edworthy,P.; Gupta,N.; Hoover,J.; Katzel,D.; Li,K.; Schobel,S.; Shrivastava,S.; Thovarai,V.; Wang,S.; Slemons,R.D.; Bowman,A.S.; Nolting,J.M.; Bao,Y.; Sanders,R.; Dernovoy,D.; Kiryutin,B.; Lipman,D.J.; Tatusova,T.
EPI415527	PB1	United States	2011-Aug-08	A/swine/Ohio/11SW169/2011		Other Database Import	Wentworth,D.E.; Dugan,V.; Halpin,R.A.; Lin,X.; Bera,J.; Wester,E.; Ghedin,E.; Fedorova,N.; Tsitrin,T.; McLellan,M.; Stockwell,T.; Amedeo,P.; Appalla,L.; Bishop,B.; Edworthy,P.; Gupta,N.; Hoover,J.; Katzel,D.; Li,K.; Schobel,S.; Shrivastava,S.; Thovarai,V.; Wang,S.; Slemons,R.D.; Bowman,A.S.; Nolting,J.M.; Nelson,S.; Bao,Y.; Sanders,R.; Dernovoy,D.; Kiryutin,B.; Lipman,D.J.; Tatusova,T.
EPI415510	PB1	United States	2011-Aug-08	A/swine/Ohio/11SW166/2011		Other Database Import	Wentworth,D.E.; Dugan,V.; Halpin,R.A.; Lin,X.; Bera,J.; Wester,E.; Ghedin,E.; Fedorova,N.; Tsitrin,T.; McLellan,M.; Stockwell,T.; Amedeo,P.; Appalla,L.; Bishop,B.; Edworthy,P.; Gupta,N.; Hoover,J.; Katzel,D.; Li,K.; Schobel,S.; Shrivastava,S.; Thovarai,V.; Wang,S.; Slemons,R.D.; Bowman,A.S.; Nolting,J.M.; Nelson,S.; Bao,Y.; Sanders,R.; Dernovoy,D.; Kiryutin,B.; Lipman,D.J.; Tatusova,T.
EPI415502	PB1	United States	2011-Aug-08	A/swine/Ohio/11SW163/2011		Other Database Import	Wentworth,D.E.; Dugan,V.; Halpin,R.A.; Lin,X.; Bera,J.; Wester,E.; Ghedin,E.; Fedorova,N.; Tsitrin,T.; McLellan,M.; Stockwell,T.; Amedeo,P.; Appalla,L.; Bishop,B.; Edworthy,P.; Gupta,N.; Hoover,J.; Katzel,D.; Li,K.; Schobel,S.; Shrivastava,S.; Thovarai,V.; Wang,S.; Slemons,R.D.; Bowman,A.S.; Nolting,J.M.; Bao,Y.; Sanders,R.; Dernovoy,D.; Kiryutin,B.; Lipman,D.J.; Tatusova,T.
EPI415494	PB1	United States	2011-Aug-08	A/swine/Ohio/11SW161/2011		Other Database Import	Wentworth,D.E.; Dugan,V.; Halpin,R.A.; Lin,X.; Bera,J.; Wester,E.; Ghedin,E.; Fedorova,N.; Tsitrin,T.; McLellan,M.; Stockwell,T.; Amedeo,P.; Appalla,L.; Bishop,B.; Edworthy,P.; Gupta,N.; Hoover,J.; Katzel,D.; Li,K.; Schobel,S.; Shrivastava,S.; Thovarai,V.; Wang,S.; Slemons,R.D.; Bowman,A.S.; Nolting,J.M.; Nelson,S.; Bao,Y.; Sanders,R.; Dernovoy,D.; Kiryutin,B.; Lipman,D.J.; Tatusova,T.
EPI415338	PB1	United States	2011-Aug-05	A/swine/Ohio/11SW98/2011		Other Database Import	Wentworth,D.E.; Dugan,V.; Halpin,R.A.; Lin,X.; Bera,J.; Wester,E.; Ghedin,E.; Fedorova,N.; Tsitrin,T.; McLellan,M.; Stockwell,T.; Amedeo,P.; Appalla,L.; Bishop,B.; Edworthy,P.; Gupta,N.; Hoover,J.; Katzel,D.; Li,K.; Schobel,S.; Shrivastava,S.; Thovarai,V.; Wang,S.; Slemons,R.D.; Bowman,A.S.; Nolting,J.M.; Bao,Y.; Sanders,R.; Dernovoy,D.; Kiryutin,B.; Lipman,D.J.; Tatusova,T.
EPI415330	PB1	United States	2011-Aug-05	A/swine/Ohio/11SW97/2011		Other Database Import	Wentworth,D.E.; Dugan,V.; Halpin,R.A.; Lin,X.; Bera,J.; Wester,E.; Ghedin,E.; Fedorova,N.; Tsitrin,T.; McLellan,M.; Stockwell,T.; Amedeo,P.; Appalla,L.; Bishop,B.; Edworthy,P.; Gupta,N.; Hoover,J.; Katzel,D.; Li,K.; Schobel,S.; Shrivastava,S.; Thovarai,V.; Wang,S.; Slemons,R.D.; Bowman,A.S.; Nolting,J.M.; Nelson,S.; Bao,Y.; Sanders,R.; Dernovoy,D.; Kiryutin,B.; Lipman,D.J.; Tatusova,T.
EPI415322	PB1	United States	2011-Aug-05	A/swine/Ohio/11SW96/2011		Other Database Import	Wentworth,D.E.; Dugan,V.; Halpin,R.A.; Lin,X.; Bera,J.; Wester,E.; Ghedin,E.; Fedorova,N.; Tsitrin,T.; McLellan,M.; Stockwell,T.; Amedeo,P.; Appalla,L.; Bishop,B.; Edworthy,P.; Gupta,N.; Hoover,J.; Katzel,D.; Li,K.; Schobel,S.; Shrivastava,S.; Thovarai,V.; Wang,S.; Slemons,R.D.; Bowman,A.S.; Nolting,J.M.; Bao,Y.; Sanders,R.; Dernovoy,D.; Kiryutin,B.; Lipman,D.J.; Tatusova,T.
EPI415318	PB1	United States	2011-Aug-05	A/swine/Ohio/11SW95/2011		Other Database Import	Wentworth,D.E.; Dugan,V.; Halpin,R.A.; Lin,X.; Bera,J.; Wester,E.; Ghedin,E.; Fedorova,N.; Tsitrin,T.; McLellan,M.; Stockwell,T.; Amedeo,P.; Appalla,L.; Bishop,B.; Edworthy,P.; Gupta,N.; Hoover,J.; Katzel,D.; Li,K.; Schobel,S.; Shrivastava,S.; Thovarai,V.; Wang,S.; Slemons,R.D.; Bowman,A.S.; Nolting,J.M.; Nelson,S.; Bao,Y.; Sanders,R.; Dernovoy,D.; Kiryutin,B.; Lipman,D.J.; Tatusova,T.
EPI415310	PB1	United States	2011-Aug-05	A/swine/Ohio/11SW94/2011		Other Database Import	Wentworth,D.E.; Dugan,V.; Halpin,R.A.; Lin,X.; Bera,J.; Wester,E.; Ghedin,E.; Fedorova,N.; Tsitrin,T.; McLellan,M.; Stockwell,T.; Amedeo,P.; Appalla,L.; Bishop,B.; Edworthy,P.; Gupta,N.; Hoover,J.; Katzel,D.; Li,K.; Schobel,S.; Shrivastava,S.; Thovarai,V.; Wang,S.; Slemons,R.D.; Bowman,A.S.; Nolting,J.M.; Bao,Y.; Sanders,R.; Dernovoy,D.; Kiryutin,B.; Lipman,D.J.; Tatusova,T.
EPI415302	PB1	United States	2011-Aug-05	A/swine/Ohio/11SW93/2011		Other Database Import	Wentworth,D.E.; Dugan,V.; Halpin,R.A.; Lin,X.; Bera,J.; Wester,E.; Ghedin,E.; Fedorova,N.; Tsitrin,T.; McLellan,M.; Stockwell,T.; Amedeo,P.; Appalla,L.; Bishop,B.; Edworthy,P.; Gupta,N.; Hoover,J.; Katzel,D.; Li,K.; Schobel,S.; Shrivastava,S.; Thovarai,V.; Wang,S.; Slemons,R.D.; Bowman,A.S.; Nolting,J.M.; Nelson,S.; Bao,Y.; Sanders,R.; Dernovoy,D.; Kiryutin,B.; Lipman,D.J.; Tatusova,T.
EPI415294	PB1	United States	2011-Aug-05	A/swine/Ohio/11SW87/2011		Other Database Import	Wentworth,D.E.; Dugan,V.; Halpin,R.A.; Lin,X.; Bera,J.; Wester,E.; Ghedin,E.; Fedorova,N.; Tsitrin,T.; McLellan,M.; Stockwell,T.; Amedeo,P.; Appalla,L.; Bishop,B.; Edworthy,P.; Gupta,N.; Hoover,J.; Katzel,D.; Li,K.; Schobel,S.; Shrivastava,S.; Thovarai,V.; Wang,S.; Slemons,R.D.; Bowman,A.S.; Nolting,J.M.; Bao,Y.; Sanders,R.; Dernovoy,D.; Kiryutin,B.; Lipman,D.J.; Tatusova,T.
EPI415286	PB1	United States	2011-Aug-05	A/swine/Ohio/11SW119/2011		Other Database Import	Wentworth,D.E.; Dugan,V.; Halpin,R.A.; Lin,X.; Bera,J.; Wester,E.; Ghedin,E.; Fedorova,N.; Tsitrin,T.; McLellan,M.; Stockwell,T.; Amedeo,P.; Appalla,L.; Bishop,B.; Edworthy,P.; Gupta,N.; Hoover,J.; Katzel,D.; Li,K.; Schobel,S.; Shrivastava,S.; Thovarai,V.; Wang,S.; Slemons,R.D.; Bowman,A.S.; Nolting,J.M.; Nelson,S.; Bao,Y.; Sanders,R.; Dernovoy,D.; Kiryutin,B.; Lipman,D.J.; Tatusova,T.
EPI415278	PB1	United States	2011-Aug-05	A/swine/Ohio/11SW118/2011		Other Database Import	Wentworth,D.E.; Dugan,V.; Halpin,R.A.; Lin,X.; Bera,J.; Wester,E.; Ghedin,E.; Fedorova,N.; Tsitrin,T.; McLellan,M.; Stockwell,T.; Amedeo,P.; Appalla,L.; Bishop,B.; Edworthy,P.; Gupta,N.; Hoover,J.; Katzel,D.; Li,K.; Schobel,S.; Shrivastava,S.; Thovarai,V.; Wang,S.; Slemons,R.D.; Bowman,A.S.; Nolting,J.M.; Bao,Y.; Sanders,R.; Dernovoy,D.; Kiryutin,B.; Lipman,D.J.; Tatusova,T.
EPI415270	PB1	United States	2011-Aug-05	A/swine/Ohio/11SW115/2011		Other Database Import	Wentworth,D.E.; Dugan,V.; Halpin,R.A.; Lin,X.; Bera,J.; Wester,E.; Ghedin,E.; Fedorova,N.; Tsitrin,T.; McLellan,M.; Stockwell,T.; Amedeo,P.; Appalla,L.; Bishop,B.; Edworthy,P.; Gupta,N.; Hoover,J.; Katzel,D.; Li,K.; Schobel,S.; Shrivastava,S.; Thovarai,V.; Wang,S.; Slemons,R.D.; Bowman,A.S.; Nolting,J.M.; Nelson,S.; Bao,Y.; Sanders,R.; Dernovoy,D.; Kiryutin,B.; Lipman,D.J.; Tatusova,T.
EPI415262	PB1	United States	2011-Aug-05	A/swine/Ohio/11SW114/2011		Other Database Import	Wentworth,D.E.; Dugan,V.; Halpin,R.A.; Lin,X.; Bera,J.; Wester,E.; Ghedin,E.; Fedorova,N.; Tsitrin,T.; McLellan,M.; Stockwell,T.; Amedeo,P.; Appalla,L.; Bishop,B.; Edworthy,P.; Gupta,N.; Hoover,J.; Katzel,D.; Li,K.; Schobel,S.; Shrivastava,S.; Thovarai,V.; Wang,S.; Slemons,R.D.; Bowman,A.S.; Nolting,J.M.; Bao,Y.; Sanders,R.; Dernovoy,D.; Kiryutin,B.; Lipman,D.J.; Tatusova,T.
EPI415254	PB1	United States	2011-Aug-05	A/swine/Ohio/11SW113/2011		Other Database Import	Wentworth,D.E.; Dugan,V.; Halpin,R.A.; Lin,X.; Bera,J.; Wester,E.; Ghedin,E.; Fedorova,N.; Tsitrin,T.; McLellan,M.; Stockwell,T.; Amedeo,P.; Appalla,L.; Bishop,B.; Edworthy,P.; Gupta,N.; Hoover,J.; Katzel,D.; Li,K.; Schobel,S.; Shrivastava,S.; Thovarai,V.; Wang,S.; Slemons,R.D.; Bowman,A.S.; Nolting,J.M.; Nelson,S.; Bao,Y.; Sanders,R.; Dernovoy,D.; Kiryutin,B.; Lipman,D.J.; Tatusova,T.
EPI415246	PB1	United States	2011-Aug-05	A/swine/Ohio/11SW112/2011		Other Database Import	Wentworth,D.E.; Dugan,V.; Halpin,R.A.; Lin,X.; Bera,J.; Wester,E.; Ghedin,E.; Fedorova,N.; Tsitrin,T.; McLellan,M.; Stockwell,T.; Amedeo,P.; Appalla,L.; Bishop,B.; Edworthy,P.; Gupta,N.; Hoover,J.; Katzel,D.; Li,K.; Schobel,S.; Shrivastava,S.; Thovarai,V.; Wang,S.; Slemons,R.D.; Bowman,A.S.; Nolting,J.M.; Bao,Y.; Sanders,R.; Dernovoy,D.; Kiryutin,B.; Lipman,D.J.; Tatusova,T.
EPI415238	PB1	United States	2011-Aug-05	A/swine/Ohio/11SW109/2011		Other Database Import	Wentworth,D.E.; Dugan,V.; Halpin,R.A.; Lin,X.; Bera,J.; Wester,E.; Ghedin,E.; Fedorova,N.; Tsitrin,T.; McLellan,M.; Stockwell,T.; Amedeo,P.; Appalla,L.; Bishop,B.; Edworthy,P.; Gupta,N.; Hoover,J.; Katzel,D.; Li,K.; Schobel,S.; Shrivastava,S.; Thovarai,V.; Wang,S.; Slemons,R.D.; Bowman,A.S.; Nolting,J.M.; Nelson,S.; Bao,Y.; Sanders,R.; Dernovoy,D.; Kiryutin,B.; Lipman,D.J.; Tatusova,T.
EPI415230	PB1	United States	2011-Aug-05	A/swine/Ohio/11SW108/2011		Other Database Import	Wentworth,D.E.; Dugan,V.; Halpin,R.A.; Lin,X.; Bera,J.; Wester,E.; Ghedin,E.; Fedorova,N.; Tsitrin,T.; McLellan,M.; Stockwell,T.; Amedeo,P.; Appalla,L.; Bishop,B.; Edworthy,P.; Gupta,N.; Hoover,J.; Katzel,D.; Li,K.; Schobel,S.; Shrivastava,S.; Thovarai,V.; Wang,S.; Slemons,R.D.; Bowman,A.S.; Nolting,J.M.; Bao,Y.; Sanders,R.; Dernovoy,D.; Kiryutin,B.; Lipman,D.J.; Tatusova,T.
EPI415222	PB1	United States	2011-Aug-05	A/swine/Ohio/11SW103/2011		Other Database Import	Wentworth,D.E.; Dugan,V.; Halpin,R.A.; Lin,X.; Bera,J.; Wester,E.; Ghedin,E.; Fedorova,N.; Tsitrin,T.; McLellan,M.; Stockwell,T.; Amedeo,P.; Appalla,L.; Bishop,B.; Edworthy,P.; Gupta,N.; Hoover,J.; Katzel,D.; Li,K.; Schobel,S.; Shrivastava,S.; Thovarai,V.; Wang,S.; Slemons,R.D.; Bowman,A.S.; Nolting,J.M.; Nelson,S.; Bao,Y.; Sanders,R.; Dernovoy,D.; Kiryutin,B.; Lipman,D.J.; Tatusova,T.
EPI415214	PB1	United States	2010-Aug-24	A/swine/Ohio/10SW220/2010		Other Database Import	Wentworth,D.E.; Dugan,V.; Halpin,R.A.; Lin,X.; Bera,J.; Wester,E.; Ghedin,E.; Fedorova,N.; Tsitrin,T.; McLellan,M.; Stockwell,T.; Amedeo,P.; Appalla,L.; Bishop,B.; Edworthy,P.; Gupta,N.; Hoover,J.; Katzel,D.; Li,K.; Schobel,S.; Shrivastava,S.; Thovarai,V.; Wang,S.; Slemons,R.D.; Bowman,A.S.; Nolting,J.M.; Bao,Y.; Sanders,R.; Dernovoy,D.; Kiryutin,B.; Lipman,D.J.; Tatusova,T.
EPI415206	PB1	United States	2010-Aug-24	A/swine/Ohio/10SW219/2010		Other Database Import	Wentworth,D.E.; Dugan,V.; Halpin,R.A.; Lin,X.; Bera,J.; Wester,E.; Ghedin,E.; Fedorova,N.; Tsitrin,T.; McLellan,M.; Stockwell,T.; Amedeo,P.; Appalla,L.; Bishop,B.; Edworthy,P.; Gupta,N.; Hoover,J.; Katzel,D.; Li,K.; Schobel,S.; Shrivastava,S.; Thovarai,V.; Wang,S.; Slemons,R.D.; Bowman,A.S.; Nolting,J.M.; Nelson,S.; Bao,Y.; Sanders,R.; Dernovoy,D.; Kiryutin,B.; Lipman,D.J.; Tatusova,T.
EPI415198	PB1	United States	2010-Aug-24	A/swine/Ohio/10SW218/2010		Other Database Import	Wentworth,D.E.; Dugan,V.; Halpin,R.A.; Lin,X.; Bera,J.; Wester,E.; Ghedin,E.; Fedorova,N.; Tsitrin,T.; McLellan,M.; Stockwell,T.; Amedeo,P.; Appalla,L.; Bishop,B.; Edworthy,P.; Gupta,N.; Hoover,J.; Katzel,D.; Li,K.; Schobel,S.; Shrivastava,S.; Thovarai,V.; Wang,S.; Slemons,R.D.; Bowman,A.S.; Nolting,J.M.; Bao,Y.; Sanders,R.; Dernovoy,D.; Kiryutin,B.; Lipman,D.J.; Tatusova,T.
EPI415190	PB1	United States	2010-Aug-24	A/swine/Ohio/10SW216/2010		Other Database Import	Wentworth,D.E.; Dugan,V.; Halpin,R.A.; Lin,X.; Bera,J.; Wester,E.; Ghedin,E.; Fedorova,N.; Tsitrin,T.; McLellan,M.; Stockwell,T.; Amedeo,P.; Appalla,L.; Bishop,B.; Edworthy,P.; Gupta,N.; Hoover,J.; Katzel,D.; Li,K.; Schobel,S.; Shrivastava,S.; Thovarai,V.; Wang,S.; Slemons,R.D.; Bowman,A.S.; Nolting,J.M.; Nelson,S.; Bao,Y.; Sanders,R.; Dernovoy,D.; Kiryutin,B.; Lipman,D.J.; Tatusova,T.
EPI415182	PB1	United States	2010-Aug-24	A/swine/Ohio/10SW214/2010		Other Database Import	Wentworth,D.E.; Dugan,V.; Halpin,R.A.; Lin,X.; Bera,J.; Wester,E.; Ghedin,E.; Fedorova,N.; Tsitrin,T.; McLellan,M.; Stockwell,T.; Amedeo,P.; Appalla,L.; Bishop,B.; Edworthy,P.; Gupta,N.; Hoover,J.; Katzel,D.; Li,K.; Schobel,S.; Shrivastava,S.; Thovarai,V.; Wang,S.; Slemons,R.D.; Bowman,A.S.; Nolting,J.M.; Bao,Y.; Sanders,R.; Dernovoy,D.; Kiryutin,B.; Lipman,D.J.; Tatusova,T.
EPI415174	PB1	United States	2010-Aug-24	A/swine/Ohio/10SW213/2010		Other Database Import	Wentworth,D.E.; Dugan,V.; Halpin,R.A.; Lin,X.; Bera,J.; Wester,E.; Ghedin,E.; Fedorova,N.; Tsitrin,T.; McLellan,M.; Stockwell,T.; Amedeo,P.; Appalla,L.; Bishop,B.; Edworthy,P.; Gupta,N.; Hoover,J.; Katzel,D.; Li,K.; Schobel,S.; Shrivastava,S.; Thovarai,V.; Wang,S.; Slemons,R.D.; Bowman,A.S.; Nolting,J.M.; Nelson,S.; Bao,Y.; Sanders,R.; Dernovoy,D.; Kiryutin,B.; Lipman,D.J.; Tatusova,T.
EPI415166	PB1	United States	2010-Aug-24	A/swine/Ohio/10SW212/2010		Other Database Import	Wentworth,D.E.; Dugan,V.; Halpin,R.A.; Lin,X.; Bera,J.; Wester,E.; Ghedin,E.; Fedorova,N.; Tsitrin,T.; McLellan,M.; Stockwell,T.; Amedeo,P.; Appalla,L.; Bishop,B.; Edworthy,P.; Gupta,N.; Hoover,J.; Katzel,D.; Li,K.; Schobel,S.; Shrivastava,S.; Thovarai,V.; Wang,S.; Slemons,R.D.; Bowman,A.S.; Nolting,J.M.; Bao,Y.; Sanders,R.; Dernovoy,D.; Kiryutin,B.; Lipman,D.J.; Tatusova,T.
EPI415158	PB1	United States	2010-Aug-24	A/swine/Ohio/10SW211/2010		Other Database Import	Wentworth,D.E.; Dugan,V.; Halpin,R.A.; Lin,X.; Bera,J.; Wester,E.; Ghedin,E.; Fedorova,N.; Tsitrin,T.; McLellan,M.; Stockwell,T.; Amedeo,P.; Appalla,L.; Bishop,B.; Edworthy,P.; Gupta,N.; Hoover,J.; Katzel,D.; Li,K.; Schobel,S.; Shrivastava,S.; Thovarai,V.; Wang,S.; Slemons,R.D.; Bowman,A.S.; Nolting,J.M.; Nelson,S.; Bao,Y.; Sanders,R.; Dernovoy,D.; Kiryutin,B.; Lipman,D.J.; Tatusova,T.
EPI415150	PB1	United States	2010-Aug-24	A/swine/Ohio/10SW210/2010		Other Database Import	Wentworth,D.E.; Dugan,V.; Halpin,R.A.; Lin,X.; Bera,J.; Wester,E.; Ghedin,E.; Fedorova,N.; Tsitrin,T.; McLellan,M.; Stockwell,T.; Amedeo,P.; Appalla,L.; Bishop,B.; Edworthy,P.; Gupta,N.; Hoover,J.; Katzel,D.; Li,K.; Schobel,S.; Shrivastava,S.; Thovarai,V.; Wang,S.; Slemons,R.D.; Bowman,A.S.; Nolting,J.M.; Bao,Y.; Sanders,R.; Dernovoy,D.; Kiryutin,B.; Lipman,D.J.; Tatusova,T.
EPI415142	PB1	United States	2010-Aug-24	A/swine/Ohio/10SW209/2010		Other Database Import	Wentworth,D.E.; Dugan,V.; Halpin,R.A.; Lin,X.; Bera,J.; Wester,E.; Ghedin,E.; Fedorova,N.; Tsitrin,T.; McLellan,M.; Stockwell,T.; Amedeo,P.; Appalla,L.; Bishop,B.; Edworthy,P.; Gupta,N.; Hoover,J.; Katzel,D.; Li,K.; Schobel,S.; Shrivastava,S.; Thovarai,V.; Wang,S.; Slemons,R.D.; Bowman,A.S.; Nolting,J.M.; Nelson,S.; Bao,Y.; Sanders,R.; Dernovoy,D.; Kiryutin,B.; Lipman,D.J.; Tatusova,T.
EPI415134	PB1	United States	2010-Aug-24	A/swine/Ohio/10SW208/2010		Other Database Import	Wentworth,D.E.; Dugan,V.; Halpin,R.A.; Lin,X.; Bera,J.; Wester,E.; Ghedin,E.; Fedorova,N.; Tsitrin,T.; McLellan,M.; Stockwell,T.; Amedeo,P.; Appalla,L.; Bishop,B.; Edworthy,P.; Gupta,N.; Hoover,J.; Katzel,D.; Li,K.; Schobel,S.; Shrivastava,S.; Thovarai,V.; Wang,S.; Slemons,R.D.; Bowman,A.S.; Nolting,J.M.; Bao,Y.; Sanders,R.; Dernovoy,D.; Kiryutin,B.; Lipman,D.J.; Tatusova,T.
EPI415126	PB1	United States	2010-Aug-24	A/swine/Ohio/10SW207/2010		Other Database Import	Wentworth,D.E.; Dugan,V.; Halpin,R.A.; Lin,X.; Bera,J.; Wester,E.; Ghedin,E.; Fedorova,N.; Tsitrin,T.; McLellan,M.; Stockwell,T.; Amedeo,P.; Appalla,L.; Bishop,B.; Edworthy,P.; Gupta,N.; Hoover,J.; Katzel,D.; Li,K.; Schobel,S.; Shrivastava,S.; Thovarai,V.; Wang,S.; Slemons,R.D.; Bowman,A.S.; Nolting,J.M.; Nelson,S.; Bao,Y.; Sanders,R.; Dernovoy,D.; Kiryutin,B.; Lipman,D.J.; Tatusova,T.
EPI415118	PB1	United States	2010-Aug-24	A/swine/Ohio/10SW206/2010		Other Database Import	Wentworth,D.E.; Dugan,V.; Halpin,R.A.; Lin,X.; Bera,J.; Wester,E.; Ghedin,E.; Fedorova,N.; Tsitrin,T.; McLellan,M.; Stockwell,T.; Amedeo,P.; Appalla,L.; Bishop,B.; Edworthy,P.; Gupta,N.; Hoover,J.; Katzel,D.; Li,K.; Schobel,S.; Shrivastava,S.; Thovarai,V.; Wang,S.; Slemons,R.D.; Bowman,A.S.; Nolting,J.M.; Bao,Y.; Sanders,R.; Dernovoy,D.; Kiryutin,B.; Lipman,D.J.; Tatusova,T.
EPI415110	PB1	United States	2010-Aug-24	A/swine/Ohio/10SW205/2010		Other Database Import	Wentworth,D.E.; Dugan,V.; Halpin,R.A.; Lin,X.; Bera,J.; Wester,E.; Ghedin,E.; Fedorova,N.; Tsitrin,T.; McLellan,M.; Stockwell,T.; Amedeo,P.; Appalla,L.; Bishop,B.; Edworthy,P.; Gupta,N.; Hoover,J.; Katzel,D.; Li,K.; Schobel,S.; Shrivastava,S.; Thovarai,V.; Wang,S.; Slemons,R.D.; Bowman,A.S.; Nolting,J.M.; Nelson,S.; Bao,Y.; Sanders,R.; Dernovoy,D.; Kiryutin,B.; Lipman,D.J.; Tatusova,T.
EPI415102	PB1	United States	2010-Aug-24	A/swine/Ohio/10SW204/2010		Other Database Import	Wentworth,D.E.; Dugan,V.; Halpin,R.A.; Lin,X.; Bera,J.; Wester,E.; Ghedin,E.; Fedorova,N.; Tsitrin,T.; McLellan,M.; Stockwell,T.; Amedeo,P.; Appalla,L.; Bishop,B.; Edworthy,P.; Gupta,N.; Hoover,J.; Katzel,D.; Li,K.; Schobel,S.; Shrivastava,S.; Thovarai,V.; Wang,S.; Slemons,R.D.; Bowman,A.S.; Nolting,J.M.; Bao,Y.; Sanders,R.; Dernovoy,D.; Kiryutin,B.; Lipman,D.J.; Tatusova,T.
EPI415094	PB1	United States	2010-Aug-24	A/swine/Ohio/10SW203/2010		Other Database Import	Wentworth,D.E.; Dugan,V.; Halpin,R.A.; Lin,X.; Bera,J.; Wester,E.; Ghedin,E.; Fedorova,N.; Tsitrin,T.; McLellan,M.; Stockwell,T.; Amedeo,P.; Appalla,L.; Bishop,B.; Edworthy,P.; Gupta,N.; Hoover,J.; Katzel,D.; Li,K.; Schobel,S.; Shrivastava,S.; Thovarai,V.; Wang,S.; Slemons,R.D.; Bowman,A.S.; Nolting,J.M.; Nelson,S.; Bao,Y.; Sanders,R.; Dernovoy,D.; Kiryutin,B.; Lipman,D.J.; Tatusova,T.
EPI415086	PB1	United States	2010-Aug-24	A/swine/Ohio/10SW202/2010		Other Database Import	Wentworth,D.E.; Dugan,V.; Halpin,R.A.; Lin,X.; Bera,J.; Wester,E.; Ghedin,E.; Fedorova,N.; Tsitrin,T.; McLellan,M.; Stockwell,T.; Amedeo,P.; Appalla,L.; Bishop,B.; Edworthy,P.; Gupta,N.; Hoover,J.; Katzel,D.; Li,K.; Schobel,S.; Shrivastava,S.; Thovarai,V.; Wang,S.; Slemons,R.D.; Bowman,A.S.; Nolting,J.M.; Bao,Y.; Sanders,R.; Dernovoy,D.; Kiryutin,B.; Lipman,D.J.; Tatusova,T.
EPI415078	PB1	United States	2010-Aug-19	A/swine/Ohio/10SW156/2010		Other Database Import	Wentworth,D.E.; Dugan,V.; Halpin,R.A.; Lin,X.; Bera,J.; Wester,E.; Ghedin,E.; Fedorova,N.; Tsitrin,T.; McLellan,M.; Stockwell,T.; Amedeo,P.; Appalla,L.; Bishop,B.; Edworthy,P.; Gupta,N.; Hoover,J.; Katzel,D.; Li,K.; Schobel,S.; Shrivastava,S.; Thovarai,V.; Wang,S.; Slemons,R.D.; Bowman,A.S.; Nolting,J.M.; Nelson,S.; Bao,Y.; Sanders,R.; Dernovoy,D.; Kiryutin,B.; Lipman,D.J.; Tatusova,T.
EPI415070	PB1	United States	2010-Aug-12	A/swine/Ohio/10SW139/2010		Other Database Import	Wentworth,D.E.; Dugan,V.; Halpin,R.A.; Lin,X.; Bera,J.; Wester,E.; Ghedin,E.; Fedorova,N.; Tsitrin,T.; McLellan,M.; Stockwell,T.; Amedeo,P.; Appalla,L.; Bishop,B.; Edworthy,P.; Gupta,N.; Hoover,J.; Katzel,D.; Li,K.; Schobel,S.; Shrivastava,S.; Thovarai,V.; Wang,S.; Slemons,R.D.; Bowman,A.S.; Nolting,J.M.; Bao,Y.; Sanders,R.; Dernovoy,D.; Kiryutin,B.; Lipman,D.J.; Tatusova,T.
EPI415062	PB1	United States	2010-Aug-12	A/swine/Ohio/10SW137/2010		Other Database Import	Wentworth,D.E.; Dugan,V.; Halpin,R.A.; Lin,X.; Bera,J.; Wester,E.; Ghedin,E.; Fedorova,N.; Tsitrin,T.; McLellan,M.; Stockwell,T.; Amedeo,P.; Appalla,L.; Bishop,B.; Edworthy,P.; Gupta,N.; Hoover,J.; Katzel,D.; Li,K.; Schobel,S.; Shrivastava,S.; Thovarai,V.; Wang,S.; Slemons,R.D.; Bowman,A.S.; Nolting,J.M.; Nelson,S.; Bao,Y.; Sanders,R.; Dernovoy,D.; Kiryutin,B.; Lipman,D.J.; Tatusova,T.
EPI415054	PB1	United States	2010-Aug-12	A/swine/Ohio/10SW136/2010		Other Database Import	Wentworth,D.E.; Dugan,V.; Halpin,R.A.; Lin,X.; Bera,J.; Wester,E.; Ghedin,E.; Fedorova,N.; Tsitrin,T.; McLellan,M.; Stockwell,T.; Amedeo,P.; Appalla,L.; Bishop,B.; Edworthy,P.; Gupta,N.; Hoover,J.; Katzel,D.; Li,K.; Schobel,S.; Shrivastava,S.; Thovarai,V.; Wang,S.; Slemons,R.D.; Bowman,A.S.; Nolting,J.M.; Bao,Y.; Sanders,R.; Dernovoy,D.; Kiryutin,B.; Lipman,D.J.; Tatusova,T.
EPI415046	PB1	United States	2010-Aug-12	A/swine/Ohio/10SW135/2010		Other Database Import	Wentworth,D.E.; Dugan,V.; Halpin,R.A.; Lin,X.; Bera,J.; Wester,E.; Ghedin,E.; Fedorova,N.; Tsitrin,T.; McLellan,M.; Stockwell,T.; Amedeo,P.; Appalla,L.; Bishop,B.; Edworthy,P.; Gupta,N.; Hoover,J.; Katzel,D.; Li,K.; Schobel,S.; Shrivastava,S.; Thovarai,V.; Wang,S.; Slemons,R.D.; Bowman,A.S.; Nolting,J.M.; Nelson,S.; Bao,Y.; Sanders,R.; Dernovoy,D.; Kiryutin,B.; Lipman,D.J.; Tatusova,T.
EPI415038	PB1	United States	2010-Aug-12	A/swine/Ohio/10SW134/2010		Other Database Import	Wentworth,D.E.; Dugan,V.; Halpin,R.A.; Lin,X.; Bera,J.; Wester,E.; Ghedin,E.; Fedorova,N.; Tsitrin,T.; McLellan,M.; Stockwell,T.; Amedeo,P.; Appalla,L.; Bishop,B.; Edworthy,P.; Gupta,N.; Hoover,J.; Katzel,D.; Li,K.; Schobel,S.; Shrivastava,S.; Thovarai,V.; Wang,S.; Slemons,R.D.; Bowman,A.S.; Nolting,J.M.; Bao,Y.; Sanders,R.; Dernovoy,D.; Kiryutin,B.; Lipman,D.J.; Tatusova,T.
EPI415030	PB1	United States	2010-Aug-12	A/swine/Ohio/10SW133/2010		Other Database Import	Wentworth,D.E.; Dugan,V.; Halpin,R.A.; Lin,X.; Bera,J.; Wester,E.; Ghedin,E.; Fedorova,N.; Tsitrin,T.; McLellan,M.; Stockwell,T.; Amedeo,P.; Appalla,L.; Bishop,B.; Edworthy,P.; Gupta,N.; Hoover,J.; Katzel,D.; Li,K.; Schobel,S.; Shrivastava,S.; Thovarai,V.; Wang,S.; Slemons,R.D.; Bowman,A.S.; Nolting,J.M.; Nelson,S.; Bao,Y.; Sanders,R.; Dernovoy,D.; Kiryutin,B.; Lipman,D.J.; Tatusova,T.
EPI415022	PB1	United States	2010-Aug-12	A/swine/Ohio/10SW132/2010		Other Database Import	Wentworth,D.E.; Dugan,V.; Halpin,R.A.; Lin,X.; Bera,J.; Wester,E.; Ghedin,E.; Fedorova,N.; Tsitrin,T.; McLellan,M.; Stockwell,T.; Amedeo,P.; Appalla,L.; Bishop,B.; Edworthy,P.; Gupta,N.; Hoover,J.; Katzel,D.; Li,K.; Schobel,S.; Shrivastava,S.; Thovarai,V.; Wang,S.; Slemons,R.D.; Bowman,A.S.; Nolting,J.M.; Bao,Y.; Sanders,R.; Dernovoy,D.; Kiryutin,B.; Lipman,D.J.; Tatusova,T.
EPI415014	PB1	United States	2010-Aug-12	A/swine/Ohio/10SW131/2010		Other Database Import	Wentworth,D.E.; Dugan,V.; Halpin,R.A.; Lin,X.; Bera,J.; Wester,E.; Ghedin,E.; Fedorova,N.; Tsitrin,T.; McLellan,M.; Stockwell,T.; Amedeo,P.; Appalla,L.; Bishop,B.; Edworthy,P.; Gupta,N.; Hoover,J.; Katzel,D.; Li,K.; Schobel,S.; Shrivastava,S.; Thovarai,V.; Wang,S.; Slemons,R.D.; Bowman,A.S.; Nolting,J.M.; Nelson,S.; Bao,Y.; Sanders,R.; Dernovoy,D.; Kiryutin,B.; Lipman,D.J.; Tatusova,T.
EPI415006	PB1	United States	2010-Aug-12	A/swine/Ohio/10SW128/2010		Other Database Import	Wentworth,D.E.; Dugan,V.; Halpin,R.A.; Lin,X.; Bera,J.; Wester,E.; Ghedin,E.; Fedorova,N.; Tsitrin,T.; McLellan,M.; Stockwell,T.; Amedeo,P.; Appalla,L.; Bishop,B.; Edworthy,P.; Gupta,N.; Hoover,J.; Katzel,D.; Li,K.; Schobel,S.; Shrivastava,S.; Thovarai,V.; Wang,S.; Slemons,R.D.; Bowman,A.S.; Nolting,J.M.; Bao,Y.; Sanders,R.; Dernovoy,D.; Kiryutin,B.; Lipman,D.J.; Tatusova,T.
EPI414998	PB1	United States	2010-Aug-12	A/swine/Ohio/10SW127/2010		Other Database Import	Wentworth,D.E.; Dugan,V.; Halpin,R.A.; Lin,X.; Bera,J.; Wester,E.; Ghedin,E.; Fedorova,N.; Tsitrin,T.; McLellan,M.; Stockwell,T.; Amedeo,P.; Appalla,L.; Bishop,B.; Edworthy,P.; Gupta,N.; Hoover,J.; Katzel,D.; Li,K.; Schobel,S.; Shrivastava,S.; Thovarai,V.; Wang,S.; Slemons,R.D.; Bowman,A.S.; Nolting,J.M.; Nelson,S.; Bao,Y.; Sanders,R.; Dernovoy,D.; Kiryutin,B.; Lipman,D.J.; Tatusova,T.
EPI414990	PB1	United States	2010-Aug-12	A/swine/Ohio/10SW126/2010		Other Database Import	Wentworth,D.E.; Dugan,V.; Halpin,R.A.; Lin,X.; Bera,J.; Wester,E.; Ghedin,E.; Fedorova,N.; Tsitrin,T.; McLellan,M.; Stockwell,T.; Amedeo,P.; Appalla,L.; Bishop,B.; Edworthy,P.; Gupta,N.; Hoover,J.; Katzel,D.; Li,K.; Schobel,S.; Shrivastava,S.; Thovarai,V.; Wang,S.; Slemons,R.D.; Bowman,A.S.; Nolting,J.M.; Bao,Y.; Sanders,R.; Dernovoy,D.; Kiryutin,B.; Lipman,D.J.; Tatusova,T.
EPI414982	PB1	United States	2010-Aug-12	A/swine/Ohio/10SW125/2010		Other Database Import	Wentworth,D.E.; Dugan,V.; Halpin,R.A.; Lin,X.; Bera,J.; Wester,E.; Ghedin,E.; Fedorova,N.; Tsitrin,T.; McLellan,M.; Stockwell,T.; Amedeo,P.; Appalla,L.; Bishop,B.; Edworthy,P.; Gupta,N.; Hoover,J.; Katzel,D.; Li,K.; Schobel,S.; Shrivastava,S.; Thovarai,V.; Wang,S.; Slemons,R.D.; Bowman,A.S.; Nolting,J.M.; Nelson,S.; Bao,Y.; Sanders,R.; Dernovoy,D.; Kiryutin,B.; Lipman,D.J.; Tatusova,T.
EPI414974	PB1	United States	2010-Aug-12	A/swine/Ohio/10SW122/2010		Other Database Import	Wentworth,D.E.; Dugan,V.; Halpin,R.A.; Lin,X.; Bera,J.; Wester,E.; Ghedin,E.; Fedorova,N.; Tsitrin,T.; McLellan,M.; Stockwell,T.; Amedeo,P.; Appalla,L.; Bishop,B.; Edworthy,P.; Gupta,N.; Hoover,J.; Katzel,D.; Li,K.; Schobel,S.; Shrivastava,S.; Thovarai,V.; Wang,S.; Slemons,R.D.; Bowman,A.S.; Nolting,J.M.; Bao,Y.; Sanders,R.; Dernovoy,D.; Kiryutin,B.; Lipman,D.J.; Tatusova,T.
EPI414966	PB1	United States	2010-Aug-12	A/swine/Ohio/10SW121/2010		Other Database Import	Wentworth,D.E.; Dugan,V.; Halpin,R.A.; Lin,X.; Bera,J.; Wester,E.; Ghedin,E.; Fedorova,N.; Tsitrin,T.; McLellan,M.; Stockwell,T.; Amedeo,P.; Appalla,L.; Bishop,B.; Edworthy,P.; Gupta,N.; Hoover,J.; Katzel,D.; Li,K.; Schobel,S.; Shrivastava,S.; Thovarai,V.; Wang,S.; Slemons,R.D.; Bowman,A.S.; Nolting,J.M.; Nelson,S.; Bao,Y.; Sanders,R.; Dernovoy,D.; Kiryutin,B.; Lipman,D.J.; Tatusova,T.
EPI414958	PB1	United States	2009-Aug-13	A/swine/Ohio/09SW99/2009		Other Database Import	Wentworth,D.E.; Dugan,V.; Halpin,R.A.; Lin,X.; Bera,J.; Wester,E.; Ghedin,E.; Fedorova,N.; Tsitrin,T.; McLellan,M.; Stockwell,T.; Amedeo,P.; Appalla,L.; Bishop,B.; Edworthy,P.; Gupta,N.; Hoover,J.; Katzel,D.; Li,K.; Schobel,S.; Shrivastava,S.; Thovarai,V.; Wang,S.; Slemons,R.D.; Bowman,A.S.; Nolting,J.M.; Bao,Y.; Sanders,R.; Dernovoy,D.; Kiryutin,B.; Lipman,D.J.; Tatusova,T.
EPI414950	PB1	United States	2009-Aug-13	A/swine/Ohio/09SW98/2009		Other Database Import	Wentworth,D.E.; Dugan,V.; Halpin,R.A.; Lin,X.; Bera,J.; Wester,E.; Ghedin,E.; Fedorova,N.; Tsitrin,T.; McLellan,M.; Stockwell,T.; Amedeo,P.; Appalla,L.; Bishop,B.; Edworthy,P.; Gupta,N.; Hoover,J.; Katzel,D.; Li,K.; Schobel,S.; Shrivastava,S.; Thovarai,V.; Wang,S.; Slemons,R.D.; Bowman,A.S.; Nolting,J.M.; Nelson,S.; Edwards,J.; Bao,Y.; Sanders,R.; Dernovoy,D.; Kiryutin,B.; Lipman,D.J.; Tatusova,T.
EPI414942	PB1	United States	2009-Aug-13	A/swine/Ohio/09SW97/2009		Other Database Import	Wentworth,D.E.; Dugan,V.; Halpin,R.A.; Lin,X.; Bera,J.; Wester,E.; Ghedin,E.; Fedorova,N.; Tsitrin,T.; McLellan,M.; Stockwell,T.; Amedeo,P.; Appalla,L.; Bishop,B.; Edworthy,P.; Gupta,N.; Hoover,J.; Katzel,D.; Li,K.; Schobel,S.; Shrivastava,S.; Thovarai,V.; Wang,S.; Slemons,R.D.; Bowman,A.S.; Nolting,J.M.; Bao,Y.; Sanders,R.; Dernovoy,D.; Kiryutin,B.; Lipman,D.J.; Tatusova,T.
EPI414934	PB1	United States	2009-Aug-13	A/swine/Ohio/09SW96/2009		Other Database Import	Wentworth,D.E.; Dugan,V.; Halpin,R.A.; Lin,X.; Bera,J.; Wester,E.; Ghedin,E.; Fedorova,N.; Tsitrin,T.; McLellan,M.; Stockwell,T.; Amedeo,P.; Appalla,L.; Bishop,B.; Edworthy,P.; Gupta,N.; Hoover,J.; Katzel,D.; Li,K.; Schobel,S.; Shrivastava,S.; Thovarai,V.; Wang,S.; Slemons,R.D.; Bowman,A.S.; Nolting,J.M.; Nelson,S.; Edwards,J.; Bao,Y.; Sanders,R.; Dernovoy,D.; Kiryutin,B.; Lipman,D.J.; Tatusova,T.
EPI414926	PB1	United States	2009-Aug-13	A/swine/Ohio/09SW94/2009		Other Database Import	Wentworth,D.E.; Dugan,V.; Halpin,R.A.; Lin,X.; Bera,J.; Wester,E.; Ghedin,E.; Fedorova,N.; Tsitrin,T.; McLellan,M.; Stockwell,T.; Amedeo,P.; Appalla,L.; Bishop,B.; Edworthy,P.; Gupta,N.; Hoover,J.; Katzel,D.; Li,K.; Schobel,S.; Shrivastava,S.; Thovarai,V.; Wang,S.; Slemons,R.D.; Bowman,A.S.; Nolting,J.M.; Bao,Y.; Sanders,R.; Dernovoy,D.; Kiryutin,B.; Lipman,D.J.; Tatusova,T.
EPI414918	PB1	United States	2009-Aug-13	A/swine/Ohio/09SW93/2009		Other Database Import	Wentworth,D.E.; Dugan,V.; Halpin,R.A.; Lin,X.; Bera,J.; Wester,E.; Ghedin,E.; Fedorova,N.; Tsitrin,T.; McLellan,M.; Stockwell,T.; Amedeo,P.; Appalla,L.; Bishop,B.; Edworthy,P.; Gupta,N.; Hoover,J.; Katzel,D.; Li,K.; Schobel,S.; Shrivastava,S.; Thovarai,V.; Wang,S.; Slemons,R.D.; Bowman,A.S.; Nolting,J.M.; Nelson,S.; Edwards,J.; Bao,Y.; Sanders,R.; Dernovoy,D.; Kiryutin,B.; Lipman,D.J.; Tatusova,T.
EPI414910	PB1	United States	2009-Aug-13	A/swine/Ohio/09SW92/2009		Other Database Import	Wentworth,D.E.; Dugan,V.; Halpin,R.A.; Lin,X.; Bera,J.; Wester,E.; Ghedin,E.; Fedorova,N.; Tsitrin,T.; McLellan,M.; Stockwell,T.; Amedeo,P.; Appalla,L.; Bishop,B.; Edworthy,P.; Gupta,N.; Hoover,J.; Katzel,D.; Li,K.; Schobel,S.; Shrivastava,S.; Thovarai,V.; Wang,S.; Slemons,R.D.; Bowman,A.S.; Nolting,J.M.; Bao,Y.; Sanders,R.; Dernovoy,D.; Kiryutin,B.; Lipman,D.J.; Tatusova,T.
EPI414902	PB1	United States	2009-Aug-13	A/swine/Ohio/09SW91/2009		Other Database Import	Wentworth,D.E.; Dugan,V.; Halpin,R.A.; Lin,X.; Bera,J.; Wester,E.; Ghedin,E.; Fedorova,N.; Tsitrin,T.; McLellan,M.; Stockwell,T.; Amedeo,P.; Appalla,L.; Bishop,B.; Edworthy,P.; Gupta,N.; Hoover,J.; Katzel,D.; Li,K.; Schobel,S.; Shrivastava,S.; Thovarai,V.; Wang,S.; Slemons,R.D.; Bowman,A.S.; Nolting,J.M.; Nelson,S.; Edwards,J.; Bao,Y.; Sanders,R.; Dernovoy,D.; Kiryutin,B.; Lipman,D.J.; Tatusova,T.
EPI414894	PB1	United States	2009-Aug-13	A/swine/Ohio/09SW90/2009		Other Database Import	Wentworth,D.E.; Dugan,V.; Halpin,R.A.; Lin,X.; Bera,J.; Wester,E.; Ghedin,E.; Fedorova,N.; Tsitrin,T.; McLellan,M.; Stockwell,T.; Amedeo,P.; Appalla,L.; Bishop,B.; Edworthy,P.; Gupta,N.; Hoover,J.; Katzel,D.; Li,K.; Schobel,S.; Shrivastava,S.; Thovarai,V.; Wang,S.; Slemons,R.D.; Bowman,A.S.; Nolting,J.M.; Bao,Y.; Sanders,R.; Dernovoy,D.; Kiryutin,B.; Lipman,D.J.; Tatusova,T.
EPI414886	PB1	United States	2009-Aug-13	A/swine/Ohio/09SW89/2009		Other Database Import	Wentworth,D.E.; Dugan,V.; Halpin,R.A.; Lin,X.; Bera,J.; Wester,E.; Ghedin,E.; Fedorova,N.; Tsitrin,T.; McLellan,M.; Stockwell,T.; Amedeo,P.; Appalla,L.; Bishop,B.; Edworthy,P.; Gupta,N.; Hoover,J.; Katzel,D.; Li,K.; Schobel,S.; Shrivastava,S.; Thovarai,V.; Wang,S.; Slemons,R.D.; Bowman,A.S.; Nolting,J.M.; Nelson,S.; Edwards,J.; Bao,Y.; Sanders,R.; Dernovoy,D.; Kiryutin,B.; Lipman,D.J.; Tatusova,T.
EPI414878	PB1	United States	2009-Aug-13	A/swine/Ohio/09SW88/2009		Other Database Import	Wentworth,D.E.; Dugan,V.; Halpin,R.A.; Lin,X.; Bera,J.; Wester,E.; Ghedin,E.; Fedorova,N.; Tsitrin,T.; McLellan,M.; Stockwell,T.; Amedeo,P.; Appalla,L.; Bishop,B.; Edworthy,P.; Gupta,N.; Hoover,J.; Katzel,D.; Li,K.; Schobel,S.; Shrivastava,S.; Thovarai,V.; Wang,S.; Slemons,R.D.; Bowman,A.S.; Nolting,J.M.; Bao,Y.; Sanders,R.; Dernovoy,D.; Kiryutin,B.; Lipman,D.J.; Tatusova,T.
EPI414870	PB1	United States	2009-Aug-13	A/swine/Ohio/09SW87/2009		Other Database Import	Wentworth,D.E.; Dugan,V.; Halpin,R.A.; Lin,X.; Bera,J.; Wester,E.; Ghedin,E.; Fedorova,N.; Tsitrin,T.; McLellan,M.; Stockwell,T.; Amedeo,P.; Appalla,L.; Bishop,B.; Edworthy,P.; Gupta,N.; Hoover,J.; Katzel,D.; Li,K.; Schobel,S.; Shrivastava,S.; Thovarai,V.; Wang,S.; Slemons,R.D.; Bowman,A.S.; Nolting,J.M.; Nelson,S.; Edwards,J.; Bao,Y.; Sanders,R.; Dernovoy,D.; Kiryutin,B.; Lipman,D.J.; Tatusova,T.
EPI414861	PB1	United States	2009-Aug-13	A/swine/Ohio/09SW85/2009		Other Database Import	Wentworth,D.E.; Dugan,V.; Halpin,R.A.; Lin,X.; Bera,J.; Wester,E.; Ghedin,E.; Fedorova,N.; Tsitrin,T.; McLellan,M.; Stockwell,T.; Amedeo,P.; Appalla,L.; Bishop,B.; Edworthy,P.; Gupta,N.; Hoover,J.; Katzel,D.; Li,K.; Schobel,S.; Shrivastava,S.; Thovarai,V.; Wang,S.; Slemons,R.D.; Bowman,A.S.; Nolting,J.M.; Bao,Y.; Sanders,R.; Dernovoy,D.; Kiryutin,B.; Lipman,D.J.; Tatusova,T.
EPI414853	PB1	United States	2009-Aug-13	A/swine/Ohio/09SW84/2009		Other Database Import	Wentworth,D.E.; Dugan,V.; Halpin,R.A.; Lin,X.; Bera,J.; Wester,E.; Ghedin,E.; Fedorova,N.; Tsitrin,T.; McLellan,M.; Stockwell,T.; Amedeo,P.; Appalla,L.; Bishop,B.; Edworthy,P.; Gupta,N.; Hoover,J.; Katzel,D.; Li,K.; Schobel,S.; Shrivastava,S.; Thovarai,V.; Wang,S.; Slemons,R.D.; Bowman,A.S.; Nolting,J.M.; Nelson,S.; Edwards,J.; Bao,Y.; Sanders,R.; Dernovoy,D.; Kiryutin,B.; Lipman,D.J.; Tatusova,T.
EPI414845	PB1	United States	2009-Aug-13	A/swine/Ohio/09SW83M/2009		Other Database Import	Wentworth,D.E.; Dugan,V.; Halpin,R.A.; Lin,X.; Bera,J.; Wester,E.; Ghedin,E.; Fedorova,N.; Tsitrin,T.; McLellan,M.; Stockwell,T.; Amedeo,P.; Appalla,L.; Bishop,B.; Edworthy,P.; Gupta,N.; Hoover,J.; Katzel,D.; Li,K.; Schobel,S.; Shrivastava,S.; Thovarai,V.; Wang,S.; Slemons,R.D.; Bowman,A.S.; Nolting,J.M.; Bao,Y.; Sanders,R.; Dernovoy,D.; Kiryutin,B.; Lipman,D.J.; Tatusova,T.
EPI414837	PB1	United States	2009-Aug-13	A/swine/Ohio/09SW82/2009		Other Database Import	Wentworth,D.E.; Dugan,V.; Halpin,R.A.; Lin,X.; Bera,J.; Wester,E.; Ghedin,E.; Fedorova,N.; Tsitrin,T.; McLellan,M.; Stockwell,T.; Amedeo,P.; Appalla,L.; Bishop,B.; Edworthy,P.; Gupta,N.; Hoover,J.; Katzel,D.; Li,K.; Schobel,S.; Shrivastava,S.; Thovarai,V.; Wang,S.; Slemons,R.D.; Bowman,A.S.; Nolting,J.M.; Nelson,S.; Edwards,J.; Bao,Y.; Sanders,R.; Dernovoy,D.; Kiryutin,B.; Lipman,D.J.; Tatusova,T.
EPI414829	PB1	United States	2009-Aug-13	A/swine/Ohio/09SW81/2009		Other Database Import	Wentworth,D.E.; Dugan,V.; Halpin,R.A.; Lin,X.; Bera,J.; Wester,E.; Ghedin,E.; Fedorova,N.; Tsitrin,T.; McLellan,M.; Stockwell,T.; Amedeo,P.; Appalla,L.; Bishop,B.; Edworthy,P.; Gupta,N.; Hoover,J.; Katzel,D.; Li,K.; Schobel,S.; Shrivastava,S.; Thovarai,V.; Wang,S.; Slemons,R.D.; Bowman,A.S.; Nolting,J.M.; Bao,Y.; Sanders,R.; Dernovoy,D.; Kiryutin,B.; Lipman,D.J.; Tatusova,T.
EPI414821	PB1	United States	2009-Aug-13	A/swine/Ohio/09SW100/2009		Other Database Import	Wentworth,D.E.; Dugan,V.; Halpin,R.A.; Lin,X.; Bera,J.; Wester,E.; Ghedin,E.; Fedorova,N.; Tsitrin,T.; McLellan,M.; Stockwell,T.; Amedeo,P.; Appalla,L.; Bishop,B.; Edworthy,P.; Gupta,N.; Hoover,J.; Katzel,D.; Li,K.; Schobel,S.; Shrivastava,S.; Thovarai,V.; Wang,S.; Slemons,R.D.; Bowman,A.S.; Nolting,J.M.; Nelson,S.; Edwards,J.; Bao,Y.; Sanders,R.; Dernovoy,D.; Kiryutin,B.; Lipman,D.J.; Tatusova,T.
EPI414814	PB1	United States	2009-Aug-13	A/swine/Ohio/09SW83E/2009		Other Database Import	Wentworth,D.E.; Dugan,V.; Halpin,R.A.; Lin,X.; Bera,J.; Wester,E.; Ghedin,E.; Fedorova,N.; Tsitrin,T.; McLellan,M.; Stockwell,T.; Amedeo,P.; Appalla,L.; Bishop,B.; Edworthy,P.; Gupta,N.; Hoover,J.; Katzel,D.; Li,K.; Schobel,S.; Shrivastava,S.; Thovarai,V.; Wang,S.; Slemons,R.D.; Bowman,A.S.; Nolting,J.M.; Bao,Y.; Sanders,R.; Dernovoy,D.; Kiryutin,B.; Lipman,D.J.; Tatusova,T.
EPI414806	PB1	United States	2009-Aug-08	A/swine/Ohio/09SW80/2009		Other Database Import	Wentworth,D.E.; Dugan,V.; Halpin,R.A.; Lin,X.; Bera,J.; Wester,E.; Ghedin,E.; Fedorova,N.; Tsitrin,T.; McLellan,M.; Stockwell,T.; Amedeo,P.; Appalla,L.; Bishop,B.; Edworthy,P.; Gupta,N.; Hoover,J.; Katzel,D.; Li,K.; Schobel,S.; Shrivastava,S.; Thovarai,V.; Wang,S.; Slemons,R.D.; Bowman,A.S.; Nolting,J.M.; Nelson,S.; Edwards,J.; Bao,Y.; Sanders,R.; Dernovoy,D.; Kiryutin,B.; Lipman,D.J.; Tatusova,T.
EPI414798	PB1	United States	2009-Aug-08	A/swine/Ohio/09SW79M/2009		Other Database Import	Wentworth,D.E.; Dugan,V.; Halpin,R.A.; Lin,X.; Bera,J.; Wester,E.; Ghedin,E.; Fedorova,N.; Tsitrin,T.; McLellan,M.; Stockwell,T.; Amedeo,P.; Appalla,L.; Bishop,B.; Edworthy,P.; Gupta,N.; Hoover,J.; Katzel,D.; Li,K.; Schobel,S.; Shrivastava,S.; Thovarai,V.; Wang,S.; Slemons,R.D.; Bowman,A.S.; Nolting,J.M.; Bao,Y.; Sanders,R.; Dernovoy,D.; Kiryutin,B.; Lipman,D.J.; Tatusova,T.
EPI414790	PB1	United States	2009-Aug-08	A/swine/Ohio/09SW77M/2009		Other Database Import	Wentworth,D.E.; Dugan,V.; Halpin,R.A.; Lin,X.; Bera,J.; Wester,E.; Ghedin,E.; Fedorova,N.; Tsitrin,T.; McLellan,M.; Stockwell,T.; Amedeo,P.; Appalla,L.; Bishop,B.; Edworthy,P.; Gupta,N.; Hoover,J.; Katzel,D.; Li,K.; Schobel,S.; Shrivastava,S.; Thovarai,V.; Wang,S.; Slemons,R.D.; Bowman,A.S.; Nolting,J.M.; Nelson,S.; Edwards,J.; Bao,Y.; Sanders,R.; Dernovoy,D.; Kiryutin,B.; Lipman,D.J.; Tatusova,T.
EPI414782	PB1	United States	2009-Aug-08	A/swine/Ohio/09SW74M/2009		Other Database Import	Wentworth,D.E.; Dugan,V.; Halpin,R.A.; Lin,X.; Bera,J.; Wester,E.; Ghedin,E.; Fedorova,N.; Tsitrin,T.; McLellan,M.; Stockwell,T.; Amedeo,P.; Appalla,L.; Bishop,B.; Edworthy,P.; Gupta,N.; Hoover,J.; Katzel,D.; Li,K.; Schobel,S.; Shrivastava,S.; Thovarai,V.; Wang,S.; Slemons,R.D.; Bowman,A.S.; Nolting,J.M.; Bao,Y.; Sanders,R.; Dernovoy,D.; Kiryutin,B.; Lipman,D.J.; Tatusova,T.
EPI414774	PB1	United States	2009-Aug-08	A/swine/Ohio/09SW73M/2009		Other Database Import	Wentworth,D.E.; Dugan,V.; Halpin,R.A.; Lin,X.; Bera,J.; Wester,E.; Ghedin,E.; Fedorova,N.; Tsitrin,T.; McLellan,M.; Stockwell,T.; Amedeo,P.; Appalla,L.; Bishop,B.; Edworthy,P.; Gupta,N.; Hoover,J.; Katzel,D.; Li,K.; Schobel,S.; Shrivastava,S.; Thovarai,V.; Wang,S.; Slemons,R.D.; Bowman,A.S.; Nolting,J.M.; Nelson,S.; Edwards,J.; Bao,Y.; Sanders,R.; Dernovoy,D.; Kiryutin,B.; Lipman,D.J.; Tatusova,T.
EPI414766	PB1	United States	2009-Aug-08	A/swine/Ohio/09SW69/2009		Other Database Import	Wentworth,D.E.; Dugan,V.; Halpin,R.A.; Lin,X.; Bera,J.; Wester,E.; Ghedin,E.; Fedorova,N.; Tsitrin,T.; McLellan,M.; Stockwell,T.; Amedeo,P.; Appalla,L.; Bishop,B.; Edworthy,P.; Gupta,N.; Hoover,J.; Katzel,D.; Li,K.; Schobel,S.; Shrivastava,S.; Thovarai,V.; Wang,S.; Slemons,R.D.; Bowman,A.S.; Nolting,J.M.; Bao,Y.; Sanders,R.; Dernovoy,D.; Kiryutin,B.; Lipman,D.J.; Tatusova,T.
EPI414758	PB1	United States	2009-Aug-08	A/swine/Ohio/09SW66/2009		Other Database Import	Wentworth,D.E.; Dugan,V.; Halpin,R.A.; Lin,X.; Bera,J.; Wester,E.; Ghedin,E.; Fedorova,N.; Tsitrin,T.; McLellan,M.; Stockwell,T.; Amedeo,P.; Appalla,L.; Bishop,B.; Edworthy,P.; Gupta,N.; Hoover,J.; Katzel,D.; Li,K.; Schobel,S.; Shrivastava,S.; Thovarai,V.; Wang,S.; Slemons,R.D.; Bowman,A.S.; Nolting,J.M.; Nelson,S.; Edwards,J.; Bao,Y.; Sanders,R.; Dernovoy,D.; Kiryutin,B.; Lipman,D.J.; Tatusova,T.
EPI414750	PB1	United States	2009-Aug-08	A/swine/Ohio/09SW65/2009		Other Database Import	Wentworth,D.E.; Dugan,V.; Halpin,R.A.; Lin,X.; Bera,J.; Wester,E.; Ghedin,E.; Fedorova,N.; Tsitrin,T.; McLellan,M.; Stockwell,T.; Amedeo,P.; Appalla,L.; Bishop,B.; Edworthy,P.; Gupta,N.; Hoover,J.; Katzel,D.; Li,K.; Schobel,S.; Shrivastava,S.; Thovarai,V.; Wang,S.; Slemons,R.D.; Bowman,A.S.; Nolting,J.M.; Bao,Y.; Sanders,R.; Dernovoy,D.; Kiryutin,B.; Lipman,D.J.; Tatusova,T.
EPI414742	PB1	United States	2009-Aug-08	A/swine/Ohio/09SW64/2009		Other Database Import	Wentworth,D.E.; Dugan,V.; Halpin,R.A.; Lin,X.; Bera,J.; Wester,E.; Ghedin,E.; Fedorova,N.; Tsitrin,T.; McLellan,M.; Stockwell,T.; Amedeo,P.; Appalla,L.; Bishop,B.; Edworthy,P.; Gupta,N.; Hoover,J.; Katzel,D.; Li,K.; Schobel,S.; Shrivastava,S.; Thovarai,V.; Wang,S.; Slemons,R.D.; Bowman,A.S.; Nolting,J.M.; Nelson,S.; Edwards,J.; Bao,Y.; Sanders,R.; Dernovoy,D.; Kiryutin,B.; Lipman,D.J.; Tatusova,T.
EPI414734	PB1	United States	2009-Aug-08	A/swine/Ohio/09SW63/2009		Other Database Import	Wentworth,D.E.; Dugan,V.; Halpin,R.A.; Lin,X.; Bera,J.; Wester,E.; Ghedin,E.; Fedorova,N.; Tsitrin,T.; McLellan,M.; Stockwell,T.; Amedeo,P.; Appalla,L.; Bishop,B.; Edworthy,P.; Gupta,N.; Hoover,J.; Katzel,D.; Li,K.; Schobel,S.; Shrivastava,S.; Thovarai,V.; Wang,S.; Slemons,R.D.; Bowman,A.S.; Nolting,J.M.; Bao,Y.; Sanders,R.; Dernovoy,D.; Kiryutin,B.; Lipman,D.J.; Tatusova,T.
EPI414726	PB1	United States	2009-Aug-08	A/swine/Ohio/09SW79E/2009		Other Database Import	Wentworth,D.E.; Dugan,V.; Halpin,R.A.; Lin,X.; Bera,J.; Wester,E.; Ghedin,E.; Fedorova,N.; Tsitrin,T.; McLellan,M.; Stockwell,T.; Amedeo,P.; Appalla,L.; Bishop,B.; Edworthy,P.; Gupta,N.; Hoover,J.; Katzel,D.; Li,K.; Schobel,S.; Shrivastava,S.; Thovarai,V.; Wang,S.; Slemons,R.D.; Bowman,A.S.; Nolting,J.M.; Nelson,S.; Edwards,J.; Bao,Y.; Sanders,R.; Dernovoy,D.; Kiryutin,B.; Lipman,D.J.; Tatusova,T.
EPI414718	PB1	United States	2009-Aug-08	A/swine/Ohio/09SW77E/2009		Other Database Import	Wentworth,D.E.; Dugan,V.; Halpin,R.A.; Lin,X.; Bera,J.; Wester,E.; Ghedin,E.; Fedorova,N.; Tsitrin,T.; McLellan,M.; Stockwell,T.; Amedeo,P.; Appalla,L.; Bishop,B.; Edworthy,P.; Gupta,N.; Hoover,J.; Katzel,D.; Li,K.; Schobel,S.; Shrivastava,S.; Thovarai,V.; Wang,S.; Slemons,R.D.; Bowman,A.S.; Nolting,J.M.; Bao,Y.; Sanders,R.; Dernovoy,D.; Kiryutin,B.; Lipman,D.J.; Tatusova,T.
EPI414710	PB1	United States	2009-Aug-08	A/swine/Ohio/09SW74E/2009		Other Database Import	Wentworth,D.E.; Dugan,V.; Halpin,R.A.; Lin,X.; Bera,J.; Wester,E.; Ghedin,E.; Fedorova,N.; Tsitrin,T.; McLellan,M.; Stockwell,T.; Amedeo,P.; Appalla,L.; Bishop,B.; Edworthy,P.; Gupta,N.; Hoover,J.; Katzel,D.; Li,K.; Schobel,S.; Shrivastava,S.; Thovarai,V.; Wang,S.; Slemons,R.D.; Bowman,A.S.; Nolting,J.M.; Nelson,S.; Edwards,J.; Bao,Y.; Sanders,R.; Dernovoy,D.; Kiryutin,B.; Lipman,D.J.; Tatusova,T.
EPI414702	PB1	United States	2009-Aug-08	A/swine/Ohio/09SW73E/2009		Other Database Import	Wentworth,D.E.; Dugan,V.; Halpin,R.A.; Lin,X.; Bera,J.; Wester,E.; Ghedin,E.; Fedorova,N.; Tsitrin,T.; McLellan,M.; Stockwell,T.; Amedeo,P.; Appalla,L.; Bishop,B.; Edworthy,P.; Gupta,N.; Hoover,J.; Katzel,D.; Li,K.; Schobel,S.; Shrivastava,S.; Thovarai,V.; Wang,S.; Slemons,R.D.; Bowman,A.S.; Nolting,J.M.; Bao,Y.; Sanders,R.; Dernovoy,D.; Kiryutin,B.; Lipman,D.J.; Tatusova,T.
EPI414184	PB1	United States	2012-Aug-06	A/swine/Indiana/A00968394/2012		Other Database Import
EPI414176	PB1	United States	2012-Aug-09	A/swine/Pennsylvania/A01104050/2012		Other Database Import
EPI414168	PB1	United States	2012-Aug-06	A/swine/Indiana/A00968398/2012		Other Database Import
EPI467753	PB1	United States	2012-Nov-05	A/swine/Iowa/A01244302/2012		Other Database Import	Lin,K.; Haney,D.M.; Bade,D.D.; Zhang,J.
EPI459087	PB1	United States	2012-Oct-31	A/swine/Minnesota/A01271731/2012		Other Database Import	Gramer,M.
EPI407462	PB1	Sri Lanka	2004-Mar-03	A/swine/Colombo/48/2004		Other Database Import	Perera,H.K.K.; Wickramasinghe,G.; Cheung,C.L.; Nishiura,H.; Smith,D.K.; Poon,L.M.; Perera,A.K.C.; Ma,S.K.; Sunil-Chandra,N.P.; Guan,Y.; Peiris,M.J.S.
EPI459224	PB1	United States	2012-Oct-01	A/swine/Nebraska/A01270879/2012		Other Database Import	Gramer,M.
EPI459146	PB1	United States	2012-Oct-01	A/swine/Minnesota/A01270872/2012		Other Database Import	Gramer,M.
EPI416827	PB1	United States	2012-Oct-03	A/swine/Iowa/A01203943/2012		Other Database Import	Lin,K.; Haney,D.M.; Bade,D.D.; Zhang,J.
EPI416806	PB1	United States	2012-Oct-02	A/swine/Iowa/A01203942/2012		Other Database Import	Lin,K.; Haney,D.M.; Bade,D.D.; Zhang,J.
EPI468746	PB1	United States	2012-Oct-29	A/swine/Illinois/A01432127/2012		Other Database Import	Lin,K.; Haney,D.M.; Bade,D.D.; Zhang,J.
EPI433525	PB1	United States	2012-Oct-01	A/swine/Indiana/A01260041/2012		Other Database Import
EPI403387	PB1	Thailand	2011-Jan-01	A/swine/Chonburi/NIAH106952-028/2011		Other Database Import	Hiromoto,Y.; Parchariyanon,S.; Ketusing,N.; Netrabukkana,P.; Hayashi,T.; Kobayashi,T.; Takemae,N.; Saito,T.
EPI401666	PB1	United States	2012-Aug-09	A/swine/Pennsylvania/A01104049/2012		Other Database Import
EPI401717	PB1	United States	2012-Aug-15	A/swine/Ohio/12TOSU527/2012		Other Database Import
EPI401716	PB1	United States	2012-Aug-15	A/swine/Ohio/12TOSU522/2012		Other Database Import
EPI401683	PB1	United States	2012-Aug-10	A/swine/Ohio/12TOSU484/2012		Other Database Import
EPI401679	PB1	United States	2012-Aug-10	A/swine/Ohio/12TOSU483/2012		Other Database Import
EPI401675	PB1	United States	2012-Sep-02	A/swine/Minnesota/A01301908/2012		Other Database Import
EPI401608	PB1	United States	2012-Sep-02	A/swine/Ohio/A00138552/2012		Other Database Import
EPI401574	PB1	Thailand	2011-Jan-01	A/swine/Chonburi/NIAH106952-026/2011		Other Database Import	Hiromoto,Y.; Parchariyanon,S.; Ketusing,N.; Netrabukkana,P.; Hayashi,T.; Kobayashi,T.; Takemae,N.; Saito,T.
EPI459082	PB1	United States	2012-Jan-01	A/swine/South Dakota/A01300602/2012		Other Database Import	Gramer,M.
EPI443474	PB1	United States	2012-May-03	A/swine/Minnesota/A01300999/2012		Other Database Import	Gramer,M.
EPI465160	PB1	United States	2011-Nov-01	A/swine/Nebraska/A01240337/2011		Other Database Import	Gramer,M.
EPI443475	PB1	United States	2012-Jun-21	A/swine/Iowa/A01300194/2012		Other Database Import	Gramer,M.
EPI443465	PB1	United States	2012-Jun-25	A/swine/Nebraska/A01300022/2012		Other Database Import	Gramer,M.
EPI475532	PB1	United States	2012-Mar-15	A/swine/Illinois/A01327184/2012		Other Database Import	Gramer,M.
EPI468223	PB1	United States	2012-Apr-26	A/swine/Nebraska/A01327747/2012		Other Database Import	Gramer,M.
EPI475519	PB1	United States	2012-Apr-15	A/swine/Illinois/A01327629/2012		Other Database Import	Gramer,M.
EPI487290	PB1	United States	2012-Apr-16	A/swine/Nebraska/A01327581/2012		Other Database Import	Gramer,M.
EPI433459	PB1	United States	2012-Mar-08	A/swine/Minnesota/A01125992/2012		Other Database Import	Gramer,M.
EPI475513	PB1	United States	2012-May-08	A/swine/Illinois/A01327905/2012		Other Database Import	Gramer,M.
EPI433478	PB1	United States	2012-Jan-24	A/swine/Illinois/A01241208/2012		Other Database Import	Gramer,M.
EPI433560	PB1	United States	2012-Feb-06	A/swine/Indiana/A01327213/2012		Other Database Import	Gramer,M.
EPI487895	PB1	United States	2012-May-08	A/swine/Illinois/A01327903/2012		Other Database Import	Gramer,M.
EPI468234	PB1	United States	2012-Apr-05	A/swine/Illinois/A01327396/2012		Other Database Import	Gramer,M.
EPI487890	PB1	United States	2012-Apr-20	A/swine/Minnesota/A01327764/2012		Other Database Import	Gramer,M.
EPI468632	PB1	United States	2012-Feb-20	A/swine/Nebraska/A01241785/2012		Other Database Import	Gramer,M.
EPI465142	PB1	United States	2012-Jan-03	A/swine/Illinois/A01240835/2012		Other Database Import	Gramer,M.
EPI451211	PB1	United States	2012-Apr-20	A/swine/Minnesota/A01327763/2012		Other Database Import	Gramer,M.
EPI433565	PB1	United States	2012-Feb-06	A/swine/Indiana/A01327215/2012		Other Database Import	Gramer,M.
EPI468242	PB1	United States	2012-May-03	A/swine/Illinois/A01327868/2012		Other Database Import	Gramer,M.
EPI443459	PB1	United States	2012-Jan-24	A/swine/Illinois/A01241212/2012		Other Database Import	Gramer,M.
EPI459156	PB1	United States	2012-May-31	A/swine/North Carolina/A01270394/2012		Other Database Import	Gramer,M.
EPI398548	PB1	United States	2011-Dec-15	A/swine/Illinois/A01240908/2011		Other Database Import
EPI398540	PB1	United States	2012-Aug-15	A/swine/Ohio/A00152576/2012		Other Database Import
EPI398532	PB1	United States	2012-Aug-07	A/swine/Ohio/A01208457/2012		Other Database Import
EPI398524	PB1	United States	2012-Aug-19	A/swine/Wisconsin/A00677500/2012		Other Database Import
EPI398516	PB1	United States	2012-Aug-03	A/swine/Ohio/A01133464/2012		Other Database Import
EPI398498	PB1	United States	2012-Aug-06	A/swine/Ohio/A01133466/2012		Other Database Import
EPI398490	PB1	United States	2012-Aug-16	A/swine/Maryland/A01104048/2012		Other Database Import
EPI398477	PB1	United States	2012-Aug-15	A/swine/Maryland/A01104040/2012		Other Database Import
EPI397335	PB1	United States	2012-Jun-01	A/swine/Ohio/6/2012		Other Database Import
EPI397323	PB1	United States	2012-Jun-06	A/swine/Minnesota/4/2012		Other Database Import
EPI397318	PB1	United States	2012-Jun-01	A/swine/Ohio/7/2012		Other Database Import
EPI397313	PB1	United States	2012-Jun-01	A/swine/South Dakota/3/2012		Other Database Import
EPI397308	PB1	United States	2012-Jun-01	A/swine/Ohio/1/2012		Other Database Import
EPI397303	PB1	United States	2012-Jun-05	A/swine/Minnesota/2/2012		Other Database Import
EPI397250	PB1	United States	2002-Jan-01	A/swine/Wisconsin/H02AS8/2002		Other Database Import	Lycett,S.J.; Baillie,G.; Coulter,E.; Bhatt,S.; Kellam,P.; McCauley,J.W.; Wood,J.L.; Brown,I.H.; Pybus,O.G.; Leigh Brown,A.J.; Cosi Consortium,C.S.; Lam,T.T.; Bowden,T.A.; Holmes,E.C.; Wood,J.L.N.; COSI consortium
EPI397045	PB1	Spain	2007-Oct-01	A/swine/Spain/82108/2007		Other Database Import	Lycett,S.J.; Baillie,G.; Coulter,E.; Bhatt,S.; Kellam,P.; McCauley,J.W.; Wood,J.L.; Brown,I.H.; Pybus,O.G.; Leigh Brown,A.J.; Cosi Consortium,C.S.; Lam,T.T.; Bowden,T.A.; Holmes,E.C.; Wood,J.L.N.; COSI consortium
EPI397001	PB1	Italy	2002-Oct-01	A/swine/Italy/272121-1/2002		Other Database Import	Lycett,S.J.; Baillie,G.; Coulter,E.; Bhatt,S.; Kellam,P.; McCauley,J.W.; Wood,J.L.; Brown,I.H.; Pybus,O.G.; Leigh Brown,A.J.; Cosi Consortium,C.S.; Lam,T.T.; Bowden,T.A.; Holmes,E.C.; Wood,J.L.N.; COSI consortium
EPI396972	PB1	Italy	2001-Oct-01	A/swine/Italy/15360-3/2001		Other Database Import	Lycett,S.J.; Baillie,G.; Coulter,E.; Bhatt,S.; Kellam,P.; McCauley,J.W.; Wood,J.L.; Brown,I.H.; Pybus,O.G.; Leigh Brown,A.J.; Cosi Consortium,C.S.; Lam,T.T.; Bowden,T.A.; Holmes,E.C.; Wood,J.L.N.; COSI consortium
EPI396948	PB1	Belgium	2007-Oct-01	A/swine/Gent/96/2007		Other Database Import	Lycett,S.J.; Baillie,G.; Coulter,E.; Bhatt,S.; Kellam,P.; McCauley,J.W.; Wood,J.L.; Brown,I.H.; Pybus,O.G.; Leigh Brown,A.J.; Cosi Consortium,C.S.; Lam,T.T.; Bowden,T.A.; Holmes,E.C.; Wood,J.L.N.; COSI consortium
EPI396853	PB1	United Kingdom	1997-Feb-10	A/swine/England/90591/1997		Other Database Import	Lycett,S.J.; Baillie,G.; Coulter,E.; Bhatt,S.; Kellam,P.; McCauley,J.W.; Wood,J.L.; Brown,I.H.; Pybus,O.G.; Leigh Brown,A.J.; Cosi Consortium,C.S.; Lam,T.T.; Bowden,T.A.; Holmes,E.C.; Wood,J.L.N.; COSI consortium
EPI396837	PB1	United Kingdom	1990-Aug-06	A/swine/England/87842/1990		Other Database Import	Lycett,S.J.; Baillie,G.; Coulter,E.; Bhatt,S.; Kellam,P.; McCauley,J.W.; Wood,J.L.; Brown,I.H.; Pybus,O.G.; Leigh Brown,A.J.; Cosi Consortium,C.S.; Lam,T.T.; Bowden,T.A.; Holmes,E.C.; Wood,J.L.N.; COSI consortium
EPI396697	PB1	United Kingdom	1994-Feb-07	A/swine/England/425069/1994		Other Database Import	Lycett,S.J.; Baillie,G.; Coulter,E.; Bhatt,S.; Kellam,P.; McCauley,J.W.; Wood,J.L.; Brown,I.H.; Pybus,O.G.; Leigh Brown,A.J.; Cosi Consortium,C.S.; Lam,T.T.; Bowden,T.A.; Holmes,E.C.; Wood,J.L.N.; COSI consortium
EPI396657	PB1	United Kingdom	1993-Oct-24	A/swine/England/375017/1993		Other Database Import	Lycett,S.J.; Baillie,G.; Coulter,E.; Bhatt,S.; Kellam,P.; McCauley,J.W.; Wood,J.L.; Brown,I.H.; Pybus,O.G.; Leigh Brown,A.J.; Cosi Consortium,C.S.; Lam,T.T.; Bowden,T.A.; Holmes,E.C.; Wood,J.L.N.; COSI consortium
EPI395954	PB1	United States	2012-Jul-13	A/swine/Indiana/A00968379/2012		Other Database Import
EPI395946	PB1	United States	2012-Jul-13	A/swine/Indiana/A00968376/2012		Other Database Import
EPI395938	PB1	United States	2012-Jul-13	A/swine/Indiana/A00968373/2012		Other Database Import
EPI395925	PB1	United States	2012-Jul-28	A/swine/Ohio/12TOSU293/2012		Other Database Import	Bowman,A.S.; Sreevatsan,S.; Killian,M.L.; Nelson,S.W.; Nolting,J.M.; Cardona,C.; Slemons,R.D.; USDA Swine Surveillance,A.
EPI395917	PB1	United States	2012-Jul-28	A/swine/Ohio/12TOSU268/2012		Other Database Import	Bowman,A.S.; Sreevatsan,S.; Killian,M.L.; Nelson,S.W.; Nolting,J.M.; Cardona,C.; Slemons,R.D.; USDA Swine Surveillance,A.
EPI395889	PB1	United States	2012-Aug-06	A/swine/Ohio/12TOSU420/2012		Other Database Import
EPI395881	PB1	United States	2012-Aug-03	A/swine/Ohio/12TOSU307/2012		Other Database Import
EPI395872	PB1	United States	2012-Aug-09	A/swine/Ohio/12TOSU447/2012		Other Database Import
EPI395864	PB1	United States	2012-Aug-09	A/swine/Ohio/12TOSU450/2012		Other Database Import
EPI395856	PB1	United States	2012-Aug-09	A/swine/Ohio/12TOSU464/2012		Other Database Import
EPI395848	PB1	United States	2012-Aug-09	A/swine/Ohio/12TOSU467/2012		Other Database Import
EPI395738	PB1	United States	2012-Jul-26	A/swine/Indiana/A00968386/2012		Other Database Import
EPI395730	PB1	United States	2012-Aug-01	A/swine/Indiana/A01104030/2012		Other Database Import
EPI395723	PB1	United States	2012-Aug-01	A/swine/Indiana/A01104029/2012		Other Database Import
EPI395716	PB1	United States	2012-Jul-31	A/swine/Indiana/A01104023/2012		Other Database Import
EPI394675	PB1	Spain	2007-Jan-01	A/Swine/Spain/SF32071/2007		Other Database Import	Baratelli,M.; Cordoba-Munoz,L.; Perez,L.J.; Fraile,L.; Nunez,J.I.; Montoya,M.; Baratelli,M.M.
EPI441116	PB1	United States	2012-Jul-18	A/swine/Indiana/A00968380/2012		Other Database Import
EPI393188	PB1	United States	2012-Jun-19	A/swine/Michigan/A01259000/2012		Other Database Import
EPI393183	PB1	United States	2011-Dec-22	A/swine/Nebraska/A01240867/2011		Other Database Import
EPI393178	PB1	United States	2011-Dec-28	A/swine/Illinois/A01240774/2011		Other Database Import
EPI392788	PB1	Mexico	2010-Jan-01	A/swine/Mexico/Mich40/2010		Other Database Import	Sanchez-Betancourt,J.-I.; Isa,P.; Cobian-Guemes,A.-G.; Arias Ortiz,C.F.
EPI392772	PB1	Mexico	2010-Jan-01	A/swine/Mexico/Mex51/2010		Other Database Import	Sanchez-Betancourt,J.-I.; Isa,P.; Cobian-Guemes,A.-G.; Arias Ortiz,C.F.
EPI392764	PB1	Mexico	2010-Jan-01	A/swine/Mexico/Mex50/2010		Other Database Import	Sanchez-Betancourt,J.-I.; Isa,P.; Cobian-Guemes,A.-G.; Arias Ortiz,C.F.
EPI391575	PB1	United States	2012-Feb-23	A/swine/Illinois/A00857318a/2012		Other Database Import
EPI467758	PB1	United States	2012-Feb-13	A/swine/North Carolina/A01203272/2012		Other Database Import	Lin,K.; Zhang,J.; Stensland,W.R.
EPI433468	PB1	United States	2012-Feb-09	A/swine/Iowa/A01203248/2012		Other Database Import	Lin,K.; Zhang,J.; Stensland,W.R.
EPI465137	PB1	United States	2012-Jan-05	A/swine/Iowa/A01203121/2012		Other Database Import	Lin,K.; Zhang,J.; Stensland,W.R.
EPI465132	PB1	United States	2011-Nov-17	A/swine/Iowa/A01202878/2011		Other Database Import	Lin,K.; Zhang,J.; Stensland,W.R.
EPI465127	PB1	United States	2011-Nov-16	A/swine/Indiana/A01202866/2011		Other Database Import	Lin,K.; Zhang,J.; Stensland,W.R.
EPI465122	PB1	United States	2011-Nov-09	A/swine/Illinois/A01202825/2011		Other Database Import	Lin,K.; Zhang,J.; Stensland,W.R.
EPI465170	PB1	United States	2011-Jan-01	A/swine/Iowa/A01202658/2011		Other Database Import	Lin,K.; Zhang,J.; Stensland,W.R.
EPI468640	PB1	United States	2012-Apr-23	A/swine/Iowa/A01243311/2012		Other Database Import	Lin,K.; Haney,D.M.; Stensland,W.R.; Zhang,J.
EPI475547	PB1	United States	2012-Apr-01	A/swine/Virginia/A01203436/2012		Other Database Import	Lin,K.; Haney,D.M.; Stensland,W.R.; Zhang,J.
EPI433481	PB1	United States	2012-Apr-03	A/swine/Indiana/A01203372/2012		Other Database Import	Lin,K.; Haney,D.M.; Stensland,W.R.; Zhang,J.
EPI389984	PB1	United States	2011-Dec-28	A/swine/Illinois/A01240784/2011		Other Database Import
EPI389980	PB1	United States	2011-Dec-20	A/swine/Illinois/A01240575/2011		Other Database Import	Gramer,M.
EPI389975	PB1	United States	2011-Dec-16	A/swine/Illinois/A01202978/2011		Other Database Import
EPI389741	PB1	China	2011-Feb-27	A/swine/Guangdong/L21/2011		Other Database Import	Su,S.; Chen,J.D.; Qi,H.T.; Zhu,W.J.; Xie,J.X.; Huang,Z.; Tan,L.K.; Qi,W.B.; Zhang,G.H.
EPI385913	PB1	United States	2012-Feb-29	A/swine/Illinois/A01241871/2012		Other Database Import
EPI385908	PB1	United States	2012-Feb-14	A/swine/Missouri/A01241619/2012		Other Database Import
EPI385903	PB1	United States	2011-Nov-03	A/swine/Nebraska/A01116984/2011		Other Database Import	Nelson,M.I.; Vincent,A.L.; Kitikoon,P.; Holmes,E.C.; Gramer,M.R.
EPI398553	PB1	United States	2011-Aug-25	A/swine/Illinois/A01116190/2011		Other Database Import	Nelson,M.I.; Vincent,A.L.; Kitikoon,P.; Holmes,E.C.; Gramer,M.R.
EPI465151	PB1	United States	2011-Aug-04	A/swine/Minnesota/A00907733/2011		Other Database Import	Nelson,M.I.; Vincent,A.L.; Kitikoon,P.; Holmes,E.C.; Gramer,M.R.
EPI416832	PB1	United States	2011-Jun-07	A/swine/Illinois/A01201629/2011		Other Database Import	Nelson,M.I.; Vincent,A.L.; Kitikoon,P.; Holmes,E.C.; Gramer,M.R.
EPI424041	PB1	United States	2011-Apr-07	A/swine/Illinois/A01201077/2011		Other Database Import	Nelson,M.I.; Vincent,A.L.; Kitikoon,P.; Holmes,E.C.; Gramer,M.R.
EPI390654	PB1	United States	2010-Oct-07	A/swine/Minnesota/A01076531/2010		Other Database Import	Nelson,M.I.; Vincent,A.L.; Kitikoon,P.; Holmes,E.C.; Gramer,M.R.
EPI390649	PB1	United States	2010-Oct-04	A/swine/Iowa/A01076508/2010		Other Database Import	Nelson,M.I.; Vincent,A.L.; Kitikoon,P.; Holmes,E.C.; Gramer,M.R.
EPI390644	PB1	United States	2010-Oct-04	A/swine/Iowa/A01076507/2010		Other Database Import	Nelson,M.I.; Vincent,A.L.; Kitikoon,P.; Holmes,E.C.; Gramer,M.R.
EPI465165	PB1	United States	2010-Nov-09	A/swine/Minnesota/A01201424/2010		Other Database Import	Nelson,M.I.; Vincent,A.L.; Kitikoon,P.; Holmes,E.C.; Gramer,M.R.
EPI414215	PB1	United States	2010-Nov-01	A/swine/Illinois/A01076735/2010		Other Database Import	Nelson,M.I.; Vincent,A.L.; Kitikoon,P.; Holmes,E.C.; Gramer,M.R.
EPI414210	PB1	United States	2010-Nov-01	A/swine/Illinois/A01076730/2010		Other Database Import	Nelson,M.I.; Vincent,A.L.; Kitikoon,P.; Holmes,E.C.; Gramer,M.R.
EPI414229	PB1	United States	2010-Nov-01	A/swine/Illinois/A01076724/2010		Other Database Import	Nelson,M.I.; Vincent,A.L.; Kitikoon,P.; Holmes,E.C.; Gramer,M.R.
EPI414201	PB1	United States	2010-Nov-01	A/swine/Illinois/A01076709/2010		Other Database Import	Nelson,M.I.; Vincent,A.L.; Kitikoon,P.; Holmes,E.C.; Gramer,M.R.
EPI414220	PB1	United States	2010-Oct-26	A/swine/Illinois/A01076768/2010		Other Database Import	Nelson,M.I.; Vincent,A.L.; Kitikoon,P.; Holmes,E.C.; Gramer,M.R.
EPI384223	PB1	United States	2012-Jan-10	A/swine/Nebraska/A01241114/2012		Other Database Import
EPI384218	PB1	United States	2012-Feb-27	A/swine/Illinois/A01241842/2012		Other Database Import
EPI384208	PB1	United States	2011-Jul-05	A/swine/Minnesota/A01201895/2011		Other Database Import
EPI384203	PB1	United States	2012-Feb-14	A/swine/Missouri/A01241610/2012		Other Database Import
EPI384198	PB1	United States	2011-Nov-18	A/swine/Iowa/A01202889/2011		Other Database Import
EPI384193	PB1	United States	2011-Nov-17	A/swine/Iowa/A01202879/2011		Other Database Import
EPI384188	PB1	United States	2011-Nov-16	A/swine/Indiana/A01202867/2011		Other Database Import
EPI384183	PB1	United States	2012-Mar-01	A/swine/Illinois/A01241916/2012		Other Database Import	USDA Swine Surveillance,A.
EPI384178	PB1	United States	2011-Sep-28	A/swine/Indiana/A01202621/2011		Other Database Import	USDA Swine Surveillance,A.
EPI384173	PB1	United States	2011-Sep-27	A/swine/Iowa/A01202614/2011		Other Database Import	USDA Swine Surveillance,A.
EPI384168	PB1	United States	2011-Sep-07	A/swine/Iowa/A01202573/2011		Other Database Import	USDA Swine Surveillance,A.
EPI384163	PB1	United States	2011-Aug-22	A/swine/Iowa/A01202529/2011		Other Database Import	USDA Swine Surveillance,A.
EPI384158	PB1	United States	2011-Sep-30	A/swine/Iowa/A01202639/2011		Other Database Import	Lin,K.; Zhang,J.; Stensland,W.R.
EPI384153	PB1	United States	2012-Feb-27	A/swine/Iowa/A01241840/2012		Other Database Import	USDA Swine Surveillance,A.
EPI384148	PB1	United States	2011-Oct-04	A/swine/Iowa/A01202657/2011		Other Database Import	USDA Swine Surveillance,A.
EPI384075	PB1	United States	2011-Jun-07	A/swine/Illinois/A01201633/2011		Other Database Import	USDA Swine Surveillance,A.
EPI384070	PB1	United States	2011-Jun-07	A/swine/Illinois/A01201631/2011		Other Database Import	USDA Swine Surveillance,A.
EPI384065	PB1	United States	2011-Oct-11	A/swine/Minnesota/A01116381/2011		Other Database Import	USDA Swine Surveillance,A.
EPI384060	PB1	United States	2012-Feb-08	A/swine/Illinois/A01241469/2012		Other Database Import	USDA Swine Surveillance,A.
EPI384055	PB1	United States	2012-Jan-24	A/swine/Ohio/A01203186/2012		Other Database Import	USDA Swine Surveillance,A.
EPI383872	PB1	Thailand	2011-Mar-01	A/swine/Thailand/CU-CG48/2011		Other Database Import	Chaiyawong,S.; Nonthabenjawan,N.; Bunpapong,N.; Boonyapisitsopa,S.; Charoenvisal,N.; Sreta,D.; Thanawongnuwech,R.; Amornsin,A.
EPI383864	PB1	Thailand	2011-Mar-01	A/swine/Thailand/CU-CG43/2011		Other Database Import	Chaiyawong,S.; Nonthabenjawan,N.; Bunpapong,N.; Boonyapisitsopa,S.; Charoenvisal,N.; Sreta,D.; Thanawongnuwech,R.; Amornsin,A.
EPI383856	PB1	Thailand	2011-Mar-01	A/swine/Thailand/CU-CG45/2011		Other Database Import	Chaiyawong,S.; Nonthabenjawan,N.; Bunpapong,N.; Boonyapisitsopa,S.; Charoenvisal,N.; Sreta,D.; Thanawongnuwech,R.; Amornsin,A.
EPI383848	PB1	United States	2012-Feb-15	A/swine/Texas/A01104013/2012		Other Database Import
EPI384213	PB1	United States	2012-Mar-08	A/swine/Minnesota/A01125995/2012		Other Database Import
EPI383840	PB1	United States	2011-Sep-27	A/swine/Iowa/A01202613/2011		Other Database Import
EPI383835	PB1	United States	2011-Aug-22	A/swine/Iowa/A01202530/2011		Other Database Import
EPI383830	PB1	United States	2011-Dec-20	A/swine/Illinois/A01240578/2011		Other Database Import
EPI475542	PB1	United States	2012-May-15	A/swine/Indiana/A01203521/2012		Other Database Import	Lin,K.; Haney,D.M.; Stensland,W.R.; Zhang,J.
EPI468645	PB1	United States	2012-May-15	A/swine/Minnesota/A01203517/2012		Other Database Import	Lin,K.; Haney,D.M.; Stensland,W.R.; Zhang,J.
EPI441173	PB1	United States	2012-May-07	A/swine/Michigan/A01203498/2012		Other Database Import	Lin,K.; Haney,D.M.; Stensland,W.R.; Zhang,J.
EPI383502	PB1	United States	2010-Sep-20	A/swine/Iowa/A01076309/2010		Other Database Import
EPI383497	PB1	United States	2010-Nov-18	A/swine/Indiana/A01049091/2010		Other Database Import
EPI383489	PB1	China	2008-Jul-01	A/swine/Hunan/3/2008		Other Database Import	Lv,C.; Wang,D.; Du,J.; Meng,S.; Wang,J.; Shi,L.; Wang,G.; Zhao,Y.
EPI384235	PB1	United States	2011-Nov-15	A/swine/Missouri/A01240016/2011		Other Database Import
EPI414196	PB1	United States	2010-Nov-01	A/swine/Illinois/A01076708/2010		Other Database Import
EPI369062	PB1	United States	2012-Jan-05	A/swine/Illinois/A00857304b/2012		Other Database Import
EPI369054	PB1	United States	2012-Jan-05	A/swine/Illinois/A00857304a/2012		Other Database Import
EPI369043	PB1	United States	2011-Oct-20	A/swine/Illinois/A00857138b/2011		Other Database Import
EPI369035	PB1	United States	2011-Oct-20	A/swine/Illinois/A00857138a/2011		Other Database Import
EPI369020	PB1	United States	2011-Nov-28	A/swine/Illinois/A00857300/2011		Other Database Import
EPI367849	PB1	United States	2010-Sep-22	A/swine/Minnesota/A01076999/2010		Other Database Import
EPI367841	PB1	United States	2010-Nov-22	A/swine/Illinois/A01047014/2010		Other Database Import
EPI367833	PB1	United States	2010-Nov-22	A/swine/Illinois/A01047009/2010		Other Database Import
EPI424100	PB1	United States	2011-Jul-05	A/swine/Minnesota/A01201894/2011		Other Database Import
EPI441167	PB1	United States	2011-Jun-19	A/swine/Illinois/A01201770/2011		Other Database Import
EPI441132	PB1	United States	2011-Jun-14	A/swine/Pennsylvania/A01201666/2011		Other Database Import
EPI384092	PB1	United States	2011-Apr-07	A/swine/Illinois/A01201076/2011		Other Database Import	USDA Swine Surveillance,A.
EPI385918	PB1	United States	2011-Nov-02	A/swine/Nebraska/A01116980/2011		Other Database Import
EPI433454	PB1	United States	2010-Nov-11	A/swine/Illinois/A01076859/2010		Other Database Import
EPI416837	PB1	United States	2010-Oct-18	A/swine/Minnesota/A01076701/2010		Other Database Import
EPI383517	PB1	United States	2010-Oct-26	A/swine/Iowa/A01076630/2010		Other Database Import
EPI390639	PB1	United States	2010-Sep-20	A/swine/Iowa/A01076311/2010		Other Database Import
EPI465155	PB1	United States	2011-Aug-04	A/swine/Minnesota/A00907734/2011		Other Database Import
EPI414225	PB1	United States	2011-Oct-10	A/swine/Minnesota/A01240127/2011		Other Database Import
EPI384232	PB1	United States	2011-Nov-15	A/swine/Missouri/A01240017/2011		Other Database Import
EPI389998	PB1	United States	2012-Jan-26	A/swine/Iowa/A01203196/2012		Other Database Import	Lin,K.; Zhang,J.; Stensland,W.R.; Strait,E.L.
EPI361486	PB1	United States	2011-Jun-16	A/swine/Iowa/A01202088/2011		Other Database Import
EPI361478	PB1	United States	2011-Dec-05	A/swine/NE/A01101010/2011		Other Database Import
EPI361470	PB1	United States	2010-Nov-16	A/swine/Iowa/A01049036/2010		Other Database Import
EPI361462	PB1	United States	2010-Nov-16	A/swine/Iowa/A01049033/2010		Other Database Import
EPI361454	PB1	United States	2010-Dec-14	A/swine/Missouri/A01047969/2010		Other Database Import
EPI361446	PB1	United States	2010-Dec-14	A/swine/Missouri/A01047968/2010		Other Database Import
EPI361438	PB1	United States	2010-Dec-02	A/swine/Illinois/A01047529/2010		Other Database Import
EPI361430	PB1	United States	2011-Jan-13	A/swine/Minnesota/A01047396/2011		Other Database Import
EPI361422	PB1	United States	2010-Nov-30	A/swine/Illinois/A01047188/2010		Other Database Import
EPI357809	PB1	Thailand	2009-Jul-01	A/swine/Saraburi/NIAH109713-36/2009		Other Database Import	Takemae,N.; Parchariyanon,S.; Ruttanapumma,R.; Hiromoto,Y.; Hayashi,T.; Uchida,Y.; Saito,T.
EPI357801	PB1	Thailand	2008-Jun-01	A/swine/Saraburi/NIAH107725-28/2008		Other Database Import	Takemae,N.; Parchariyanon,S.; Ruttanapumma,R.; Hiromoto,Y.; Hayashi,T.; Uchida,Y.; Saito,T.
EPI354997	PB1	United States	2011-Jun-01	A/swine/Illinois/A01201606/2011		Other Database Import	Kitikoon,P.; Vincent,A.; Gauger,P.; Schlink,S.; Bayles,D.; Gramer,M.; Darnell,D.; Webby,R.; Lager,K.; Swenson,S.; Klimov,A.
EPI354989	PB1	United States	2010-Aug-01	A/swine/Minnesota/A01076218/2010		Other Database Import	Kitikoon,P.; Vincent,A.; Gauger,P.; Schlink,S.; Bayles,D.; Gramer,M.; Darnell,D.; Webby,R.; Lager,K.; Swenson,S.; Klimov,A.
EPI354982	PB1	United States	2010-Jun-27	A/swine/North Carolina/A01076212/2010		Other Database Import	Kitikoon,P.; Vincent,A.; Gauger,P.; Schlink,S.; Bayles,D.; Gramer,M.; Darnell,D.; Webby,R.; Lager,K.; Swenson,S.; Klimov,A.
EPI354974	PB1	United States	2010-Apr-18	A/swine/North Carolina/A01076204/2010		Other Database Import	Kitikoon,P.; Vincent,A.; Gauger,P.; Schlink,S.; Bayles,D.; Gramer,M.; Darnell,D.; Webby,R.; Lager,K.; Swenson,S.; Klimov,A.
EPI354966	PB1	United States	2010-Mar-14	A/swine/Minnesota/A01076199/2010		Other Database Import	Kitikoon,P.; Vincent,A.; Gauger,P.; Schlink,S.; Bayles,D.; Gramer,M.; Darnell,D.; Webby,R.; Lager,K.; Swenson,S.; Klimov,A.
EPI354959	PB1	United States	2010-Feb-28	A/swine/Minnesota/A01076196/2010		Other Database Import	Kitikoon,P.; Vincent,A.; Gauger,P.; Schlink,S.; Bayles,D.; Gramer,M.; Darnell,D.; Webby,R.; Lager,K.; Swenson,S.; Klimov,A.
EPI356645	PB1	United States	2010-Feb-07	A/swine/Indiana/A01076191/2010		Other Database Import	Kitikoon,P.; Vincent,A.; Gauger,P.; Schlink,S.; Bayles,D.; Gramer,M.; Darnell,D.; Webby,R.; Lager,K.; Swenson,S.; Klimov,A.
EPI354947	PB1	United States	2009-Dec-06	A/swine/North Carolina/A01076178/2009		Other Database Import	Kitikoon,P.; Vincent,A.; Gauger,P.; Schlink,S.; Bayles,D.; Gramer,M.; Darnell,D.; Webby,R.; Lager,K.; Swenson,S.; Klimov,A.
EPI353836	PB1	United States	2010-Nov-01	A/swine/Illinois/A01076719/2010		Other Database Import
EPI353831	PB1	United States	2010-Dec-02	A/swine/Illinois/A01047528/2010		Other Database Import
EPI353826	PB1	United States	2010-Nov-30	A/swine/Illinois/A01047183/2010		Other Database Import
EPI416795	PB1	United States	2011-Oct-20	A/swine/North Carolina/A01202766/2011		Other Database Import	Lin,K.; Zhang,J.; Nezami,S.G.; Stensland,W.R.; Strait,E.L.; Yoon,K.-J.
EPI353649	PB1	China	2011-Jun-16	A/swine/Hong Kong/2503/2011		Other Database Import	Fan,X.; Zhu,H.; Zhou,B.; Smith,D.K.; Chen,X.; Lam,T.T.; Poon,L.L.; Peiris,M.; Guan,Y.; Lam,T.T.-Y.; Poon,L.L.M.
EPI353648	PB1	China	2011-Jun-16	A/swine/Hong Kong/NS2439/2011		Other Database Import	Fan,X.; Zhu,H.; Zhou,B.; Smith,D.K.; Chen,X.; Lam,T.T.; Poon,L.L.; Peiris,M.; Guan,Y.; Lam,T.T.-Y.; Poon,L.L.M.
EPI353647	PB1	China	2010-Nov-07	A/swine/Guangxi/NS2783/2010		Other Database Import	Fan,X.; Zhu,H.; Zhou,B.; Smith,D.K.; Chen,X.; Lam,T.T.; Poon,L.L.; Peiris,M.; Guan,Y.; Lam,T.T.-Y.; Poon,L.L.M.
EPI351690	PB1	United States	2010-Dec-29	A/swine/Indiana/A01049349/2010		Other Database Import
EPI351684	PB1	United States	2010-Oct-18	A/swine/Indiana/A00968322/2010		Other Database Import
EPI351678	PB1	United States	2010-Oct-18	A/swine/Indiana/A00968321/2010		Other Database Import
EPI351669	PB1	United States	2011-Oct-19	A/swine/Iowa/A01202709/2011		Other Database Import
EPI351660	PB1	United States	2011-Oct-06	A/swine/Iowa/A01202659/2011		Other Database Import
EPI351651	PB1	United States	2011-Sep-30	A/swine/Iowa/A01202640/2011		Other Database Import
EPI347270	PB1	United States	2011-Apr-08	A/swine/Kansas/11-110529/2011		Other Database Import	Ma,W.; Richt,J.A.; Liu,Q.
EPI347262	PB1	United States	2011-Apr-02	A/swine/Kansas/11-109700/2011		Other Database Import	Ma,W.; Richt,J.A.; Liu,Q.
EPI347254	PB1	United States	2011-Mar-18	A/swine/Kansas/11-107824/2011		Other Database Import	Ma,W.; Richt,J.A.; Liu,Q.
EPI347246	PB1	United States	2011-Feb-16	A/swine/Kansas/11-104467/2011		Other Database Import	Ma,W.; Richt,J.A.; Liu,Q.
EPI347238	PB1	United States	2011-Feb-16	A/swine/Kansas/11-104465/2011		Other Database Import	Ma,W.; Richt,J.A.; Liu,Q.
EPI347230	PB1	United States	2011-Jan-19	A/swine/Kansas/11-101926/2011		Other Database Import	Ma,W.; Richt,J.A.; Liu,Q.
EPI347223	PB1	United States	2010-Dec-30	A/swine/Kansas/10-91088/2010		Other Database Import	Ma,W.; Richt,J.A.; Liu,Q.
EPI342605	PB1	United States	2011-Sep-13	A/swine/NY/A01104005/2011		Other Database Import	USDA Swine Surveillance
EPI353851	PB1	United States	2011-Mar-28	A/swine/Iowa/A01049750/2011		Other Database Import	Nezami,S.G.; Sun,D.; Zhang,J.; Stensland,W.R.; Strait,E.L.; Yoon,K.-J.
EPI353856	PB1	United States	2011-Apr-28	A/swine/Texas/A01049914/2011		Other Database Import	Nezami,S.G.; Sun,D.; Zhang,J.; Stensland,W.R.; Strait,E.L.; Yoon,K.-J.
EPI353861	PB1	United States	2011-Apr-28	A/swine/Texas/A01049915/2011		Other Database Import	Nezami,S.G.; Sun,D.; Zhang,J.; Stensland,W.R.; Strait,E.L.; Yoon,K.-J.
EPI371375	PB1	United States	2011-Mar-23	A/swine/Indiana/A01049744/2011		Other Database Import	Nezami,S.G.; Sun,D.; Zhang,J.; Stensland,W.R.; Strait,E.L.; Yoon,K.-J.
EPI371364	PB1	United States	2011-Mar-23	A/swine/Indiana/A01049745/2011		Other Database Import	Nezami,S.G.; Sun,D.; Zhang,J.; Stensland,W.R.; Strait,E.L.; Yoon,K.-J.
EPI401116	PB1	United States	2011-May-03	A/swine/Minnesota/A01049936/2011		Other Database Import	Nezami,S.G.; Sun,D.; Zhang,J.; Stensland,W.R.; Strait,E.L.; Yoon,K.-J.
EPI401112	PB1	United States	2011-May-01	A/swine/Nebraska/A01049937/2011		Other Database Import	Nezami,S.G.; Sun,D.; Zhang,J.; Stensland,W.R.; Strait,E.L.; Yoon,K.-J.
EPI353841	PB1	United States	2011-Feb-14	A/swine/Texas/A01049555/2011		Other Database Import	Nezami,S.G.; Sun,D.; Zhang,J.; Stensland,W.R.; Strait,E.L.; Yoon,K.-J.
EPI353846	PB1	United States	2011-Feb-14	A/swine/Texas/A01049556/2011		Other Database Import	Nezami,S.G.; Sun,D.; Zhang,J.; Stensland,W.R.; Strait,E.L.; Yoon,K.-J.
EPI371370	PB1	United States	2011-Mar-08	A/swine/Indiana/A01049653/2011		Other Database Import	Nezami,S.G.; Sun,D.; Zhang,J.; Stensland,W.R.; Strait,E.L.; Yoon,K.-J.
EPI337551	PB1	United States	2005-Jan-20	A/swine/Minnesota/00484/2005		Other Database Import	The NIAID Influenza Genome Sequencing Consortium
EPI337535	PB1	United States	2006-Nov-17	A/swine/Minnesota/001332/2006		Other Database Import	The NIAID Influenza Genome Sequencing Consortium
EPI337519	PB1	United States	2007-Jan-19	A/swine/Minnesota/001444/2007		Other Database Import	The NIAID Influenza Genome Sequencing Consortium
EPI337447	PB1	United States	2005-May-20	A/swine/Minnesota/00611/2005		Other Database Import	The NIAID Influenza Genome Sequencing Consortium
EPI337415	PB1	United States	2007-Nov-20	A/swine/Minnesota/01862/2007		Other Database Import	The NIAID Influenza Genome Sequencing Consortium
EPI337407	PB1	United States	2009-May-07	A/swine/Minnesota/02782/2009		Other Database Import	The NIAID Influenza Genome Sequencing Consortium
EPI337368	PB1	United States	2005-Aug-18	A/swine/Minnesota/00709/2005		Other Database Import	The NIAID Influenza Genome Sequencing Consortium
EPI337347	PB1	United States	2007-Jul-31	A/swine/Iowa/01700/2007		Other Database Import	The NIAID Influenza Genome Sequencing Consortium
EPI340906	PB1	Canada	2010-Dec-01	A/swine/Quebec/1262080/2010		Other Database Import	Tremblay,D.; Allard,V.; Doyon,J.-F.; Bellehumeur,C.; Spearman,G.J.; Harel,J.; Gagnon,C.A.
EPI336810	PB1	Canada	2010-Nov-09	A/swine/Quebec/1257774/2010		Other Database Import	Tremblay,D.; Allard,V.; Doyon,J.-F.; Bellehumeur,C.; Spearman,G.J.; Harel,J.; Gagnon,C.A.
EPI336802	PB1	Canada	2010-Nov-08	A/swine/Quebec/1257777/2010		Other Database Import	Tremblay,D.; Allard,V.; Doyon,J.-F.; Bellehumeur,C.; Spearman,G.J.; Harel,J.; Gagnon,C.A.
EPI336794	PB1	Canada	2011-Jan-06	A/swine/Quebec/1267566/2011		Other Database Import	Tremblay,D.; Allard,V.; Doyon,J.-F.; Bellehumeur,C.; Spearman,G.J.; Harel,J.; Gagnon,C.A.
EPI335255	PB1	Canada	2010-Dec-30	A/swine/Quebec/1267568/2010		Other Database Import	Tremblay,D.; Allard,V.; Doyon,J.-F.; Bellehumeur,C.; Spearman,G.J.; Harel,J.; Gagnon,C.A.
EPI327289	PB1	United States	1998-Jan-01	A/swine/Texas/4199-2/1998		Other Database Import	Webby,R.; Parker,J.
EPI371359	PB1	United States	2011-Jan-19	A/swine/North Carolina/A01049436/2011		Other Database Import	Sun,D.; Nezami,S.G.; Zhang,J.; Stensland,W.R.; Strait,E.L.; Yoon,K.-J.
EPI383512	PB1	United States	2010-Dec-22	A/swine/Iowa/A01049317/2010		Other Database Import	Sun,D.; Nezami,S.G.; Zhang,J.; Stensland,W.R.; Strait,E.L.; Yoon,K.-J.
EPI390634	PB1	United States	2010-Dec-09	A/swine/Iowa/A01049254/2010		Other Database Import	Sun,D.; Nezami,S.G.; Zhang,J.; Stensland,W.R.; Strait,E.L.; Yoon,K.-J.
EPI390629	PB1	United States	2010-Dec-07	A/swine/Nebraska/A01049235/2010		Other Database Import	Sun,D.; Nezami,S.G.; Zhang,J.; Stensland,W.R.; Strait,E.L.; Yoon,K.-J.
EPI324302	PB1	Vietnam	2010-Feb-01	A/swine/Binh Duong/03_14/2010		Other Database Import	Hiromoto,Y.; Saito,T.
EPI324301	PB1	Vietnam	2010-Feb-01	A/swine/Binh Duong/03_13/2010		Other Database Import	Hiromoto,Y.; Saito,T.
EPI324300	PB1	Vietnam	2010-Feb-01	A/swine/Binh Duong/03_10/2010		Other Database Import	Hiromoto,Y.; Saito,T.
EPI324299	PB1	Vietnam	2010-Feb-01	A/swine/Binh Duong/03_09/2010		Other Database Import	Hiromoto,Y.; Saito,T.
EPI324298	PB1	Vietnam	2010-Feb-01	A/swine/Binh Duong/03_08/2010		Other Database Import	Hiromoto,Y.; Saito,T.
EPI324297	PB1	Vietnam	2010-Feb-01	A/swine/Binh Duong/03_06/2010		Other Database Import	Hiromoto,Y.; Saito,T.
EPI321766	PB1	China	2007-Oct-05	A/swine/Fujian/F2/2007		Other Database Import	Zhou,L.J.; Wang,L.B.; Yu,Y.H.; Wei,H.; Che,Y.L.; Zhuang,X.S.
EPI321752	PB1	Argentina	2008-Nov-01	A/swine/Argentina/CIP051-A2/2008		Other Database Import	Cappuccio,J.; Pena,L.; Rimondi,A.; Pineyro,P.; Insarralde,L.; Quiroga,M.; Machuca,M.; Dibarbora,M.; Olivera,V.; Chockalingam,A.; Mendez,J.; Perfumo,C.; Perez,D.; Pereda,A.
EPI371340	PB1	United States	2010-Dec-01	A/swine/Iowa/A01049185/2010		Other Database Import	Nezami,S.G.; Zhang,J.; Stensland,W.R.; Strait,E.L.; Yoon,K.-J.
EPI383507	PB1	United States	2010-Nov-30	A/swine/Iowa/A01049160/2010		Other Database Import	Nezami,S.G.; Zhang,J.; Stensland,W.R.; Strait,E.L.; Yoon,K.-J.
EPI371349	PB1	United States	2010-Nov-22	A/swine/Iowa/A01049113/2010		Other Database Import	Nezami,S.G.; Zhang,J.; Stensland,W.R.; Strait,E.L.; Yoon,K.-J.
EPI371354	PB1	United States	2010-Nov-22	A/swine/Iowa/A01049112/2010		Other Database Import	Nezami,S.G.; Zhang,J.; Stensland,W.R.; Strait,E.L.; Yoon,K.-J.
EPI337037	PB1	United States	2010-Nov-16	A/swine/Iowa/A01049035/2010		Other Database Import	Nezami,S.G.; Zhang,J.; Stensland,W.R.; Strait,E.L.; Yoon,K.-J.
EPI337032	PB1	United States	2010-Nov-16	A/swine/Iowa/A01049034/2010		Other Database Import	Nezami,S.G.; Zhang,J.; Stensland,W.R.; Strait,E.L.; Yoon,K.-J.
EPI371368	PB1	United States	2010-Nov-16	A/swine/Iowa/A01049032/2010		Other Database Import	Nezami,S.G.; Zhang,J.; Stensland,W.R.; Strait,E.L.; Yoon,K.-J.
EPI314697	PB1	Canada	2009-May-29	A/swine/QC/440-A/2009		Other Database Import	Nfon,C.K.; Berhane,Y.; Zhang,S.; Handel,K.; Labrecque,O.; Pasick,J.
EPI314689	PB1	Canada	2009-May-28	A/swine/QC/1840-2/2009		Other Database Import	Nfon,C.K.; Berhane,Y.; Zhang,S.; Handel,K.; Labrecque,O.; Pasick,J.
EPI314681	PB1	Canada	2009-May-22	A/swine/QC/414/2009		Other Database Import	Nfon,C.K.; Berhane,Y.; Zhang,S.; Handel,K.; Labrecque,O.; Pasick,J.
EPI314672	PB1	Canada	2009-May-15	A/swine/QC/1698-1/2009		Other Database Import	Nfon,C.K.; Berhane,Y.; Zhang,S.; Handel,K.; Labrecque,O.; Pasick,J.
EPI314671	PB1	Canada	2009-May-15	A/swine/QC/1685-5/2009		Other Database Import	Nfon,C.K.; Berhane,Y.; Zhang,S.; Handel,K.; Labrecque,O.; Pasick,J.
EPI314645	PB1	Canada	2009-May-08	A/swine/QC/382/2009		Other Database Import	Nfon,C.K.; Berhane,Y.; Zhang,S.; Handel,K.; Labrecque,O.; Pasick,J.
EPI314637	PB1	Canada	2009-Apr-03	A/swine/QC/2108-2/2009		Other Database Import	Nfon,C.K.; Berhane,Y.; Zhang,S.; Handel,K.; Labrecque,O.; Pasick,J.
EPI314156	PB1	Canada	2010-Dec-22	A/swine/Quebec/1265553/2010		Other Database Import	Tremblay,D.; Allard,V.; Harel,J.; Gagnon,C.A.
EPI390450	PB1	Thailand	2009-Mar-01	A/swine/Thailand/CU-PN4_1/2009		Other Database Import	Chaiyawong,S.; Nonthabenjawan,N.; Bunpapong,N.; Boonyapisitsopa,S.; Charoenvisal,N.; Sreta,D.; Thanawongnuwech,R.; Amornsin,A.
EPI312687	PB1	United States	2009-Nov-24	A/swine/Minnesota/239105/2009		Other Database Import	Ducatez,M.F.; Webby,R.J.; Hause,B.; Evelyn,S.-R.; Darnel,D.; Corzo,C.; Juleen,K.; Simonson,R.; Rubrum,A.; Lowe,J.; Gramer,M.
EPI390624	PB1	United States	2010-Apr-28	A/swine/Illinois/A01057087/2010		Other Database Import	Zhang,J.; Sun,D.; Chriswell,A.J.; Haney,D.M.; Strait,E.L.; Yoon,K.J.
EPI390620	PB1	United States	2010-May-24	A/swine/Iowa/A01057188/2010		Other Database Import	Zhang,J.; Sun,D.; Chriswell,A.J.; Haney,D.M.; Strait,E.L.; Yoon,K.J.
EPI307927	PB1	United States	2010-Sep-20	A/swine/Pennsylvania/057108-1/2010		Other Database Import	McGill,J.L.
EPI302685	PB1	United States	2010-Oct-25	A/swine/Pennsylvania/62170-4/2010		Other Database Import	McGill,J.L.
EPI302680	PB1	United States	2010-Oct-25	A/swine/Pennsylvania/62170-3/2010		Other Database Import	McGill,J.L.; McGill,J.; Gramer,M.
EPI302673	PB1	United States	2010-Oct-25	A/swine/Pennsylvania/62170-2/2010		Other Database Import	McGill,J.L.
EPI302668	PB1	United States	2010-Oct-25	A/swine/Pennsylvania/62170-1/2010		Other Database Import	McGill,J.L.; McGill,J.; Gramer,M.
EPI398823	PB1	United States	2010-Apr-22	A/swine/Illinois/53612-6/2010		Other Database Import	McGill,J.L.
EPI398820	PB1	United States	2009-Sep-21	A/swine/Illinois/53612-3/2009		Other Database Import	McGill,J.L.
EPI398813	PB1	United States	2009-Aug-20	A/swine/Illinois/53612-2/2009		Other Database Import	McGill,J.L.
EPI297918	PB1	Netherlands	1984-Jan-01	A/swine/Brabant/1984		Other Database Import	Fouchier,R.
EPI297910	PB1	Netherlands	1996-Jan-01	A/swine/Oedenrode/7c/1996		Other Database Import	Fouchier,R.
EPI297903	PB1	Italy	1981-Jan-01	A/swine/Italy/6/1981		Other Database Import	Fouchier,R.
EPI297895	PB1	Italy	1985-Jan-01	A/swine/Italy/526/1985		Other Database Import	Fouchier,R.
EPI297888	PB1	Italy	1977-Jan-01	A/swine/Italy/1850/1977		Other Database Import	Fouchier,R.
EPI292045	PB1	United States	2003-Aug-01	A/swine/Iowa/H03BF5/2003		Other Database Import	Terebuh,P.; Olsen,C.W.; Wright,J.; Klimov,A.; Karasin,A.; Todd,K.; Zhou,H.; Hall,H.; Xu,X.; Kniffen,T.; Madsen,D.; Garten,R.; Bridges,C.B.
EPI292044	PB1	United States	2002-Nov-01	A/swine/Iowa/H02AS8/2002		Other Database Import	Terebuh,P.; Olsen,C.W.; Wright,J.; Klimov,A.; Karasin,A.; Todd,K.; Zhou,H.; Hall,H.; Xu,X.; Kniffen,T.; Madsen,D.; Garten,R.; Bridges,C.B.
EPI292042	PB1	United States	2003-Feb-01	A/swine/Iowa/H03HB4/2003		Other Database Import	Terebuh,P.; Olsen,C.W.; Wright,J.; Klimov,A.; Karasin,A.; Todd,K.; Zhou,H.; Hall,H.; Xu,X.; Kniffen,T.; Madsen,D.; Garten,R.; Bridges,C.B.
EPI292041	PB1	United States	2003-Jun-01	A/swine/Iowa/H03HO7/2003		Other Database Import	Terebuh,P.; Olsen,C.W.; Wright,J.; Klimov,A.; Karasin,A.; Todd,K.; Zhou,H.; Hall,H.; Xu,X.; Kniffen,T.; Madsen,D.; Garten,R.; Bridges,C.B.
EPI292039	PB1	United States	2003-Aug-01	A/swine/Iowa/H03LDH5/2003		Other Database Import	Terebuh,P.; Olsen,C.W.; Wright,J.; Klimov,A.; Karasin,A.; Todd,K.; Zhou,H.; Hall,H.; Xu,X.; Kniffen,T.; Madsen,D.; Garten,R.; Bridges,C.B.
EPI287524	PB1	China	2006-Jan-01	A/swine/Guangdong/968/2006		Other Database Import	Bi,Y.; Wang,J.; Guan,J.; Gao,H.; Fu,G.; Pu,J.; Liu,J.
EPI287523	PB1	China	2006-Jan-01	A/swine/Guangdong/811/2006		Other Database Import	Bi,Y.; Wang,J.; Guan,J.; Gao,H.; Fu,G.; Pu,J.; Liu,J.
EPI287522	PB1	China	2006-Jan-01	A/swine/Guangdong/423/2006		Other Database Import	Bi,Y.; Wang,J.; Guan,J.; Gao,H.; Fu,G.; Pu,J.; Liu,J.
EPI287521	PB1	China	2006-Jan-01	A/swine/Guangdong/223/2006		Other Database Import	Bi,Y.; Wang,J.; Guan,J.; Gao,H.; Fu,G.; Pu,J.; Liu,J.
EPI287520	PB1	China	2006-Jan-01	A/swine/Guangdong/211/2006		Other Database Import	Bi,Y.; Wang,J.; Guan,J.; Gao,H.; Fu,G.; Pu,J.; Liu,J.
EPI287519	PB1	China	2007-Jan-01	A/swine/Shandong/133/2007		Other Database Import	Bi,Y.; Peng,J.; Yang,J.; Fu,G.; Pu,J.; Liu,J.
EPI287518	PB1	China	2007-Jan-01	A/swine/Shandong/106/2007		Other Database Import	Bi,Y.; Peng,J.; Yang,J.; Fu,G.; Pu,J.; Liu,J.
EPI287517	PB1	China	2007-Jan-01	A/swine/Fujian/43/2007		Other Database Import	Bi,Y.; Peng,J.; Yang,J.; Fu,G.; Pu,J.; Liu,J.
EPI287516	PB1	China	2006-Jan-01	A/swine/Guangdong/7/2006		Other Database Import	Bi,Y.; Peng,J.; Yang,J.; Fu,G.; Pu,J.; Liu,J.
EPI273584	PB1	Thailand	2002-Jan-01	A/swine/Nakhon Pathom/2002		Other Database Import	Jizou,M.; Kida,H.; Sakoda,Y.; Okamatsu,M.
EPI273576	PB1	Japan	2000-Jan-01	A/swine/Nagano/2000		Other Database Import	Jizou,M.; Kida,H.; Sakoda,Y.; Okamatsu,M.
EPI273352	PB1	China	2007-Aug-01	A/swine/Heilongjiang/10/2007		Other Database Import	Zhang,X.; Lu,W.; Wu,H.; Wang,X.; Zhao,H.
EPI272815	PB1	Hong Kong (SAR)	1978-Jan-01	A/swine/Hong Kong/81/1978		Other Database Import	Jizou,M.; Kida,H.; Sakoda,Y.; Okamatsu,M.
EPI272367	PB1	Thailand	2002-Jan-01	A/swine/Chonburi/2002		Other Database Import	Jizou,M.; Kida,H.; Sakoda,Y.; Okamatsu,M.
EPI271848	PB1	Thailand	2002-Jan-01	A/swine/Chachoengsao/2002		Other Database Import	Jizou,M.; Kida,H.; Sakoda,Y.; Okamatsu,M.
EPI273070	PB1	Japan	1985-Jan-01	A/swine/Obihiro/10/1985		Other Database Import	Jizou,M.; Kida,H.; Sakoda,Y.; Okamatsu,M.
EPI236418	PB1	China	2002-Jan-01	A/swine/Guangdong/113/2002		Other Database Import	Xu,C.; Luo,H.; Cao,Y.
EPI236410	PB1	China	2002-Jan-01	A/swine/Guangdong/111/2002		Other Database Import	Xu,C.; Luo,H.; Cao,Y.
EPI236402	PB1	China	2002-Jan-01	A/swine/Guangdong/110/2002		Other Database Import	Xu,C.; Luo,H.; Cao,Y.
EPI236394	PB1	China	2002-Jan-01	A/swine/Guangdong/107/2002		Other Database Import	Xu,C.; Luo,H.; Cao,Y.
EPI236386	PB1	China	2002-Jan-01	A/swine/Guangdong/106/2002		Other Database Import	Xu,C.; Luo,H.; Cao,Y.
EPI235269	PB1	United States	2003-Jan-01	A/swine/North Carolina/2003		Other Database Import	Yassine,H.M.; Lee,C.W.; Suarez,D.L.; Saif,Y.M.
EPI235250	PB1	Thailand	2003-Jan-01	A/swine/Chachoengsao/2003		Other Database Import	Saito,T.; Takemae,N.
EPI229383	PB1	China	2004-Mar-25	A/swine/Guangxi/1/2004		Other Database Import	Qi,X.; Lu,C.; Fan,W.
EPI226608	PB1	China	2002-Jan-01	A/swine/Guangdong/102/2002		Other Database Import	Xu,C.; Luo,H.; Cao,Y.
EPI289640	PB1	United States	2006-Dec-26	A/swine/Minnesota/65767/2006		Other Database Import	Kumar,S.R.P.; Deflube,L.R.; Goyal,S.M.; Elankumaran,S.
EPI222680	PB1	United States	2007-Jan-01	A/swine/Oklahoma/011506/2007		Other Database Import	Evseenko,V.; Boon,A.; Webby,R.; Daniels,C.S.; Gramer,M.
EPI222672	PB1	United States	2007-Jan-01	A/swine/Oklahoma/008722/2007		Other Database Import	Evseenko,V.; Boon,A.; Webby,R.; Daniels,C.S.; Gramer,M.
EPI289639	PB1	United States	2007-Feb-20	A/swine/Minnesota/5947/2007		Other Database Import	Kumar,S.R.P.; Deflube,L.R.; Goyal,S.M.; Elankumaran,S.
EPI222650	PB1	United States	2007-Jan-01	A/swine/Minnesota/1145/2007		Other Database Import	Deflube,L.R.; Goyal,S.M.; Elankumaran,S.
EPI222625	PB1	China	2007-Sep-21	A/swine/Jilin/5/2007		Other Database Import	Cong,Y.; Wang,G.; Ding,Z.
EPI222617	PB1	China	2007-Nov-09	A/swine/Jilin/19/2007		Other Database Import	Cong,Y.; Wang,G.; Ding,Z.
EPI220750	PB1	China	2008-Oct-30	A/swine/Jilin/37/2008		Other Database Import	Cong,Y.; Wang,G.; Ding,Z.
EPI219366	PB1	United States	2009-Jan-01	A/swine/Oklahoma/001142/2009		Other Database Import	Evseenko,V.; Boon,A.; Webby,R.; Daniels,C.S.; Gramer,M.
EPI219358	PB1	United States	2009-Jan-01	A/swine/Kansas/015252/2009		Other Database Import	Evseenko,V.; Boon,A.; Webby,R.; Daniels,C.S.; Gramer,M.
EPI184446	PB1	United States	2008-Jan-01	A/swine/North Carolina/R08-001877-D08-013371/2008		Other Database Import	Sreevatsan,S.; Ramakrishnan,M.A.; Wang,P.; Anderson,T.L.; Goyal,S.M.; Osterholm,M.T.
EPI182822	PB1	Canada	2005-Jul-12	A/swine/Quebec/4001/2005		Other Database Import	Gagnon,C.A.; Spearman,G.; Hamel,A.; Godson,D.L.; Fortin,A.; Fontaine,G.; Tremblay,D.; Elahi,S.M.
EPI314300	PB1	Taiwan	2002-Nov-29	A/swine/Pingtung/199-2/2002		Other Database Import	Tsai,C.-P.; Pan,M.-J.
EPI457526	PB1	China	2011-Mar-01	A/canine/Guangdong/3/2011		Other Database Import	Wang,H.; Jia,K.; Qi,W.; Zhang,M.; Sun,L.; Liang,H.; Du,G.; Tan,L.; Shao,Z.; Ye,J.; Cao,Z.; Chen,Y.; Zhou,P.; Su,S.; Li,S.; Zhang,G.
EPI439991	PB1	China	2011-Feb-01	A/canine/Guangdong/05/2011		Other Database Import	Su,S.; Li,H.T.; Zhao,F.R.; Chen,J.D.; Xie,J.X.; Chen,Z.M.; Huang,Z.; Hu,Y.M.; Zhang,M.Z.; Tan,L.K.; Zhang,G.H.; Li,S.J.; Kong,W.
EPI439983	PB1	China	2011-Feb-01	A/canine/Guangdong/1/2011		Other Database Import	Su,S.; Li,H.T.; Zhao,F.R.; Chen,J.D.; Xie,J.X.; Chen,Z.M.; Huang,Z.; Hu,Y.M.; Zhang,M.Z.; Tan,L.K.; Zhang,G.H.; Li,S.J.
EPI407576	PB1	China	2010-Apr-06	A/canine/Liaoning/1578/2010		Other Database Import	Sun,Y.; Sun,S.; Ma,J.; Tan,Y.; Du,L.; Shen,Y.; Mu,Q.; Pu,J.; Lin,D.; Liu,J.
EPI407569	PB1	China	2009-Dec-09	A/canine/Beijing/253/2009		Other Database Import	Sun,Y.; Sun,S.; Ma,J.; Tan,Y.; Du,L.; Shen,Y.; Mu,Q.; Pu,J.; Lin,D.; Liu,J.
EPI407561	PB1	China	2010-Jan-08	A/canine/Beijing/420/2010		Other Database Import	Sun,Y.; Sun,S.; Ma,J.; Tan,Y.; Du,L.; Shen,Y.; Mu,Q.; Pu,J.; Lin,D.; Liu,J.
EPI407552	PB1	China	2009-Dec-14	A/canine/Beijing/295/2009		Other Database Import	Sun,Y.; Sun,S.; Ma,J.; Tan,Y.; Du,L.; Shen,Y.; Mu,Q.; Pu,J.; Lin,D.; Liu,J.
EPI407544	PB1	China	2009-Dec-13	A/canine/Beijing/305/2009		Other Database Import	Sun,Y.; Sun,S.; Ma,J.; Tan,Y.; Du,L.; Shen,Y.; Mu,Q.; Pu,J.; Lin,D.; Liu,J.
EPI407536	PB1	China	2009-Dec-17	A/canine/Beijing/359/2009		Other Database Import	Sun,Y.; Sun,S.; Ma,J.; Tan,Y.; Du,L.; Shen,Y.; Mu,Q.; Pu,J.; Lin,D.; Liu,J.
EPI407528	PB1	China	2009-Dec-17	A/canine/Beijing/362/2009		Other Database Import	Sun,Y.; Sun,S.; Ma,J.; Tan,Y.; Du,L.; Shen,Y.; Mu,Q.; Pu,J.; Lin,D.; Liu,J.
EPI407520	PB1	China	2009-Dec-17	A/canine/Beijing/364/2009		Other Database Import	Sun,Y.; Sun,S.; Ma,J.; Tan,Y.; Du,L.; Shen,Y.; Mu,Q.; Pu,J.; Lin,D.; Liu,J.
EPI407512	PB1	China	2010-Jan-08	A/canine/Beijing/418/2010		Other Database Import	Sun,Y.; Sun,S.; Ma,J.; Tan,Y.; Du,L.; Shen,Y.; Mu,Q.; Pu,J.; Lin,D.; Liu,J.
EPI407504	PB1	China	2010-Jan-03	A/canine/Beijing/511/2010		Other Database Import	Sun,Y.; Sun,S.; Ma,J.; Tan,Y.; Du,L.; Shen,Y.; Mu,Q.; Pu,J.; Lin,D.; Liu,J.
EPI407496	PB1	China	2010-Feb-02	A/canine/Beijing/1028/2010		Other Database Import	Sun,Y.; Sun,S.; Ma,J.; Tan,Y.; Du,L.; Shen,Y.; Mu,Q.; Pu,J.; Lin,D.; Liu,J.
EPI407488	PB1	China	2010-Apr-06	A/canine/Liaoning/1585/2010		Other Database Import	Sun,Y.; Sun,S.; Ma,J.; Tan,Y.; Du,L.; Shen,Y.; Mu,Q.; Pu,J.; Lin,D.; Liu,J.
EPI398988	PB1	Korea, Republic of	2011-Nov-01	A/canine/Korea/KRIBB01/2011		Other Database Import	Na,W.; Hong,M.; Kim,J.; Song,D.; Kang,B.
EPI394666	PB1	China	2011-Feb-01	A/canine/Guangdong/2/2011		Other Database Import	Su,S.; Cao,N.; Chen,J.; Zhao,F.; Li,H.; Zhao,M.; Wang,Y.; Huang,Z.; Yuan,L.; Wang,H.; Zhang,G.; Li,S.
EPI326444	PB1	China	2009-Dec-01	A/canine/Jiangsu/01/2009		Other Database Import	Lin,Y.; Zeng,X.; Zhao,Y.
EPI326436	PB1	China	2010-Mar-01	A/canine/Jiangsu/02/2010		Other Database Import	Lin,Y.; Zeng,X.; Zhao,Y.
EPI326428	PB1	China	2010-Apr-01	A/canine/Jiangsu/03/2010		Other Database Import	Lin,Y.; Zeng,X.; Zhao,Y.
EPI326420	PB1	China	2010-May-01	A/canine/Jiangsu/04/2010		Other Database Import	Lin,Y.; Zeng,X.; Zhao,Y.
EPI326412	PB1	China	2010-May-01	A/canine/Jiangsu/05/2010		Other Database Import	Lin,Y.; Zeng,X.; Zhao,Y.
EPI326404	PB1	China	2010-Jun-01	A/canine/Jiangsu/06/2010		Other Database Import	Lin,Y.; Zeng,X.; Zhao,Y.
EPI284236	PB1	China	2007-Apr-18	A/canine/Guangdong/1/2007		Other Database Import	Li,S.; Shi,Z.; Jiao,P.; Zhang,G.; Zhong,Z.; Tian,W.; Cai,Z.; Long,L.; Zhu,X.; Liao,M.; Wan,X.
EPI284228	PB1	China	2007-Oct-18	A/canine/Guangdong/2/2007		Other Database Import	Li,S.; Shi,Z.; Jiao,P.; Zhang,G.; Zhong,Z.; Tian,W.; Cai,Z.; Long,L.; Zhu,X.; Liao,M.; Wan,X.
EPI284220	PB1	China	2006-Aug-01	A/canine/Guangdong/2/2006		Other Database Import	Li,S.; Shi,Z.; Jiao,P.; Zhang,G.; Zhong,Z.; Tian,W.; Cai,Z.; Long,L.; Zhu,X.; Liao,M.; Wan,X.
EPI284211	PB1	China	2006-Jun-01	A/canine/Guangdong/1/2006		Other Database Import	Li,S.; Shi,Z.; Jiao,P.; Zhang,G.; Zhong,Z.; Tian,W.; Cai,Z.; Long,L.; Zhu,X.; Liao,M.; Wan,X.
EPI397286	PB1	China	2010-Sep-30	A/canine/Zhejiang/1/2010		Other Database Import	Li,Z.; Zhang,X.; Teng,Q.
EPI389757	PB1	Korea, Republic of	2007-May-01	A/canine/Korea/01/2007		Other Database Import	Park,S.J.; Moon,H.J.; Kang,B.K.; Hong,M.; Na,W.; Kim,J.K.; Poo,H.; Park,B.K.; Song,D.S.; Park,S.-J.; Park,B.-K.; Song,D.-S.
EPI269625	PB1	Korea, Republic of	2008-Oct-01	A/canine/Korea/LBM412/2008		Other Database Import	Lee,H.-J.; Kwon,J.-S.; Lee,D.-H.; Lee,Y.-N.; Youn,H.-N.; Song,C.-S.
EPI289219	PB1	United States	2009-Mar-01	A/canine/NY/dog6c11/2009		Other Database Import	Hayward,J.J.; Dubovi,E.J.; Scarlett,J.M.; Janeczko,S.; Holmes,E.C.; Parrish,C.R.
EPI289218	PB1	United States	2009-Mar-01	A/canine/NY/dog6c09/2009		Other Database Import	Hayward,J.J.; Dubovi,E.J.; Scarlett,J.M.; Janeczko,S.; Holmes,E.C.; Parrish,C.R.
EPI289216	PB1	United States	2009-Mar-01	A/canine/NY/dog6c06/2009		Other Database Import	Hayward,J.J.; Dubovi,E.J.; Scarlett,J.M.; Janeczko,S.; Holmes,E.C.; Parrish,C.R.
EPI289209	PB1	United States	2009-Mar-01	A/canine/NY/dog4c32/2009		Other Database Import	Hayward,J.J.; Dubovi,E.J.; Scarlett,J.M.; Janeczko,S.; Holmes,E.C.; Parrish,C.R.
EPI289208	PB1	United States	2009-Mar-01	A/canine/NY/dog4c23/2009		Other Database Import	Hayward,J.J.; Dubovi,E.J.; Scarlett,J.M.; Janeczko,S.; Holmes,E.C.; Parrish,C.R.
EPI289207	PB1	United States	2009-Mar-01	A/canine/NY/dog4c19/2009		Other Database Import	Hayward,J.J.; Dubovi,E.J.; Scarlett,J.M.; Janeczko,S.; Holmes,E.C.; Parrish,C.R.
EPI289608	PB1	United States	2009-Mar-01	A/canine/NY/dog4c19/2009		Other Database Import	Hayward,J.J.; Dubovi,E.J.; Scarlett,J.M.; Janeczko,S.; Holmes,E.C.; Parrish,C.R.
EPI289206	PB1	United States	2009-Mar-01	A/canine/NY/dog4c18/2009		Other Database Import	Hayward,J.J.; Dubovi,E.J.; Scarlett,J.M.; Janeczko,S.; Holmes,E.C.; Parrish,C.R.
EPI289202	PB1	United States	2009-Mar-01	A/canine/NY/dog4c07/2009		Other Database Import	Hayward,J.J.; Dubovi,E.J.; Scarlett,J.M.; Janeczko,S.; Holmes,E.C.; Parrish,C.R.
EPI289200	PB1	United States	2009-Mar-01	A/canine/NY/dog6c16/2009		Other Database Import	Hayward,J.J.; Dubovi,E.J.; Scarlett,J.M.; Janeczko,S.; Holmes,E.C.; Parrish,C.R.
EPI289199	PB1	United States	2009-Mar-01	A/canine/NY/dog6c14/2009		Other Database Import	Hayward,J.J.; Dubovi,E.J.; Scarlett,J.M.; Janeczko,S.; Holmes,E.C.; Parrish,C.R.
EPI289198	PB1	United States	2009-Mar-01	A/canine/NY/dog6c13/2009		Other Database Import	Hayward,J.J.; Dubovi,E.J.; Scarlett,J.M.; Janeczko,S.; Holmes,E.C.; Parrish,C.R.
EPI289191	PB1	United States	2009-Dec-01	A/canine/NY/dog21c05/2009		Other Database Import	Hayward,J.J.; Dubovi,E.J.; Scarlett,J.M.; Janeczko,S.; Holmes,E.C.; Parrish,C.R.
EPI289190	PB1	United States	2009-Dec-01	A/canine/NY/dog21c10/2009		Other Database Import	Hayward,J.J.; Dubovi,E.J.; Scarlett,J.M.; Janeczko,S.; Holmes,E.C.; Parrish,C.R.
EPI289189	PB1	United States	2009-Dec-01	A/canine/NY/dog21c13/2009		Other Database Import	Hayward,J.J.; Dubovi,E.J.; Scarlett,J.M.; Janeczko,S.; Holmes,E.C.; Parrish,C.R.
EPI289188	PB1	United States	2009-Aug-01	A/canine/Virginia/93653/2009		Other Database Import	Hayward,J.J.; Dubovi,E.J.; Scarlett,J.M.; Janeczko,S.; Holmes,E.C.; Parrish,C.R.
EPI289615	PB1	United States	2009-Aug-01	A/canine/Virginia/93653/2009		Other Database Import	Hayward,J.J.; Dubovi,E.J.; Scarlett,J.M.; Janeczko,S.; Holmes,E.C.; Parrish,C.R.
EPI289187	PB1	United States	2008-Jan-01	A/canine/Colorado/6723-14/2008		Other Database Import	Hayward,J.J.; Dubovi,E.J.; Scarlett,J.M.; Janeczko,S.; Holmes,E.C.; Parrish,C.R.
EPI289186	PB1	United States	2006-Dec-01	A/canine/NY/147926/2006		Other Database Import	Hayward,J.J.; Dubovi,E.J.; Scarlett,J.M.; Janeczko,S.; Holmes,E.C.; Parrish,C.R.
EPI289613	PB1	United States	2006-Dec-01	A/canine/NY/147926/2006		Other Database Import	Hayward,J.J.; Dubovi,E.J.; Scarlett,J.M.; Janeczko,S.; Holmes,E.C.; Parrish,C.R.
EPI289203	PB1	United States	2009-Mar-01	A/canine/NY/dog4c11/2009		Other Database Import	Hayward,J.J.; Dubovi,E.J.; Scarlett,J.M.; Janeczko,S.; Holmes,E.C.; Parrish,C.R.
EPI289197	PB1	United States	2009-Mar-01	A/canine/NY/dog5c15/2009		Other Database Import	Hayward,J.J.; Dubovi,E.J.; Scarlett,J.M.; Janeczko,S.; Holmes,E.C.; Parrish,C.R.
EPI289610	PB1	United States	2009-Mar-01	A/canine/NY/dog5c15/2009		Other Database Import	Hayward,J.J.; Dubovi,E.J.; Scarlett,J.M.; Janeczko,S.; Holmes,E.C.; Parrish,C.R.
EPI289196	PB1	United States	2009-Mar-01	A/canine/NY/dog5c12/2009		Other Database Import	Hayward,J.J.; Dubovi,E.J.; Scarlett,J.M.; Janeczko,S.; Holmes,E.C.; Parrish,C.R.
EPI289212	PB1	United States	2009-Mar-01	A/canine/NY/dog5c09/2009		Other Database Import	Hayward,J.J.; Dubovi,E.J.; Scarlett,J.M.; Janeczko,S.; Holmes,E.C.; Parrish,C.R.
EPI289211	PB1	United States	2009-Mar-01	A/canine/NY/dog5c04/2009		Other Database Import	Hayward,J.J.; Dubovi,E.J.; Scarlett,J.M.; Janeczko,S.; Holmes,E.C.; Parrish,C.R.
EPI289192	PB1	United States	2008-Nov-01	A/canine/Philadelphia/6371100/2008		Other Database Import	Hayward,J.J.; Dubovi,E.J.; Scarlett,J.M.; Janeczko,S.; Holmes,E.C.; Parrish,C.R.
EPI289214	PB1	United States	2009-Mar-01	A/canine/NY/dog5c05/2009		Other Database Import	Hayward,J.J.; Dubovi,E.J.; Scarlett,J.M.; Janeczko,S.; Holmes,E.C.; Parrish,C.R.
EPI289210	PB1	United States	2009-Mar-01	A/canine/NY/dog5c03/2009		Other Database Import	Hayward,J.J.; Dubovi,E.J.; Scarlett,J.M.; Janeczko,S.; Holmes,E.C.; Parrish,C.R.
EPI289213	PB1	United States	2009-Mar-01	A/canine/NY/dog5c06/2009		Other Database Import	Hayward,J.J.; Dubovi,E.J.; Scarlett,J.M.; Janeczko,S.; Holmes,E.C.; Parrish,C.R.
EPI289609	PB1	United States	2009-Mar-01	A/canine/NY/dog5c07/2009		Other Database Import	Hayward,J.J.; Dubovi,E.J.; Scarlett,J.M.; Janeczko,S.; Holmes,E.C.; Parrish,C.R.
EPI289201	PB1	United States	2009-Mar-01	A/canine/NY/dog4c01/2009		Other Database Import	Hayward,J.J.; Dubovi,E.J.; Scarlett,J.M.; Janeczko,S.; Holmes,E.C.; Parrish,C.R.
EPI289205	PB1	United States	2009-Mar-01	A/canine/NY/dog4c16/2009		Other Database Import	Hayward,J.J.; Dubovi,E.J.; Scarlett,J.M.; Janeczko,S.; Holmes,E.C.; Parrish,C.R.
EPI289217	PB1	United States	2009-Mar-01	A/canine/NY/dog6c07/2009		Other Database Import	Hayward,J.J.; Dubovi,E.J.; Scarlett,J.M.; Janeczko,S.; Holmes,E.C.; Parrish,C.R.
EPI289204	PB1	United States	2009-Mar-01	A/canine/NY/dog4c12/2009		Other Database Import	Hayward,J.J.; Dubovi,E.J.; Scarlett,J.M.; Janeczko,S.; Holmes,E.C.; Parrish,C.R.
EPI289215	PB1	United States	2009-Mar-01	A/canine/NY/dog6c05/2009		Other Database Import	Hayward,J.J.; Dubovi,E.J.; Scarlett,J.M.; Janeczko,S.; Holmes,E.C.; Parrish,C.R.
EPI289193	PB1	United States	2008-Nov-01	A/canine/NY/dog8c05/2008		Other Database Import	Hayward,J.J.; Dubovi,E.J.; Scarlett,J.M.; Janeczko,S.; Holmes,E.C.; Parrish,C.R.
EPI289194	PB1	United States	2008-Nov-01	A/canine/NY/dog8c06/2008		Other Database Import	Hayward,J.J.; Dubovi,E.J.; Scarlett,J.M.; Janeczko,S.; Holmes,E.C.; Parrish,C.R.
EPI289195	PB1	United States	2008-Nov-01	A/canine/NY/dog8c03/2008		Other Database Import	Hayward,J.J.; Dubovi,E.J.; Scarlett,J.M.; Janeczko,S.; Holmes,E.C.; Parrish,C.R.
EPI289614	PB1	United States	2007-Jun-01	A/canine/StatenIs/115719/2007		Other Database Import	Hayward,J.J.; Dubovi,E.J.; Scarlett,J.M.; Janeczko,S.; Holmes,E.C.; Parrish,C.R.
EPI289184	PB1	United States	2006-Jan-01	A/canine/NY/4986/2006		Other Database Import	Hayward,J.J.; Dubovi,E.J.; Scarlett,J.M.; Janeczko,S.; Holmes,E.C.; Parrish,C.R.
EPI289611	PB1	United States	2006-Jan-01	A/canine/NY/4986/2006		Other Database Import	Hayward,J.J.; Dubovi,E.J.; Scarlett,J.M.; Janeczko,S.; Holmes,E.C.; Parrish,C.R.
EPI289185	PB1	United States	2006-Jan-01	A/canine/NY/100525/2006		Other Database Import	Hayward,J.J.; Dubovi,E.J.; Scarlett,J.M.; Janeczko,S.; Holmes,E.C.; Parrish,C.R.
EPI289612	PB1	United States	2006-Jan-01	A/canine/NY/100525/2006		Other Database Import	Hayward,J.J.; Dubovi,E.J.; Scarlett,J.M.; Janeczko,S.; Holmes,E.C.; Parrish,C.R.
EPI281641	PB1	United States	2008-Dec-31	A/canine/New York/158402-1/2008		Other Database Import	Rivailler,P.; Perry,I.A.; Jang,Y.; Davis,C.T.; Chen,L.-M.; Dubovi,E.J.; Donis,R.O.
EPI281633	PB1	United States	2008-Nov-18	A/canine/New York/145353/2008		Other Database Import	Rivailler,P.; Perry,I.A.; Jang,Y.; Davis,C.T.; Chen,L.-M.; Dubovi,E.J.; Donis,R.O.
EPI281625	PB1	United States	2008-Oct-28	A/canine/Pennsylvania/137154/2008		Other Database Import	Rivailler,P.; Perry,I.A.; Jang,Y.; Davis,C.T.; Chen,L.-M.; Dubovi,E.J.; Donis,R.O.
EPI281617	PB1	United States	2008-Apr-24	A/canine/New York/51854/2008		Other Database Import	Rivailler,P.; Perry,I.A.; Jang,Y.; Davis,C.T.; Chen,L.-M.; Dubovi,E.J.; Donis,R.O.
EPI281609	PB1	United States	2008-Jan-17	A/canine/Colorado/6723-8/2008		Other Database Import	Rivailler,P.; Perry,I.A.; Jang,Y.; Davis,C.T.; Chen,L.-M.; Dubovi,E.J.; Donis,R.O.
EPI281585	PB1	United States	2008-Jan-17	A/canine/Colorado/6723-8/2008		Other Database Import	Rivailler,P.; Perry,I.A.; Jang,Y.; Davis,C.T.; Chen,L.-M.; Dubovi,E.J.; Donis,R.O.
EPI281577	PB1	United States	2007-Jul-21	A/canine/Pennsylvania/94930-3/2007		Other Database Import	Rivailler,P.; Perry,I.A.; Jang,Y.; Davis,C.T.; Chen,L.-M.; Dubovi,E.J.; Donis,R.O.
EPI281569	PB1	United States	2007-Sep-07	A/canine/New York/115719/2007		Other Database Import	Rivailler,P.; Perry,I.A.; Jang,Y.; Davis,C.T.; Chen,L.-M.; Dubovi,E.J.; Donis,R.O.
EPI281561	PB1	United States	2006-May-15	A/canine/Florida/61156-2/2006		Other Database Import	Rivailler,P.; Perry,I.A.; Jang,Y.; Davis,C.T.; Chen,L.-M.; Dubovi,E.J.; Donis,R.O.
EPI281553	PB1	United States	2006-May-15	A/canine/Florida/61156-2/2006		Other Database Import	Rivailler,P.; Perry,I.A.; Jang,Y.; Davis,C.T.; Chen,L.-M.; Dubovi,E.J.; Donis,R.O.
EPI281537	PB1	United States	2007-Jan-30	A/canine/Pennsylvania/10915/2007		Other Database Import	Rivailler,P.; Perry,I.A.; Jang,Y.; Davis,C.T.; Chen,L.-M.; Dubovi,E.J.; Donis,R.O.
EPI281529	PB1	United States	2007-Jan-30	A/canine/Pennsylvania/10909/2007		Other Database Import	Rivailler,P.; Perry,I.A.; Jang,Y.; Davis,C.T.; Chen,L.-M.; Dubovi,E.J.; Donis,R.O.
EPI281521	PB1	United States	2007-Feb-15	A/canine/Pennsylvania/16699/2007		Other Database Import	Rivailler,P.; Perry,I.A.; Jang,Y.; Davis,C.T.; Chen,L.-M.; Dubovi,E.J.; Donis,R.O.
EPI281513	PB1	United States	2006-Oct-20	A/canine/Kentucky/118778/2006		Other Database Import	Rivailler,P.; Perry,I.A.; Jang,Y.; Davis,C.T.; Chen,L.-M.; Dubovi,E.J.; Donis,R.O.
EPI281505	PB1	United States	2006-Dec-18	A/canine/New York/147926-5/2006		Other Database Import	Rivailler,P.; Perry,I.A.; Jang,Y.; Davis,C.T.; Chen,L.-M.; Dubovi,E.J.; Donis,R.O.
EPI281497	PB1	United States	2006-Dec-18	A/canine/New York/147926-3/2006		Other Database Import	Rivailler,P.; Perry,I.A.; Jang,Y.; Davis,C.T.; Chen,L.-M.; Dubovi,E.J.; Donis,R.O.
EPI281489	PB1	United States	2006-Aug-16	A/canine/New York/100528-6/2006		Other Database Import	Rivailler,P.; Perry,I.A.; Jang,Y.; Davis,C.T.; Chen,L.-M.; Dubovi,E.J.; Donis,R.O.
EPI281481	PB1	United States	2006-Aug-16	A/canine/New York/100528-5/2006		Other Database Import	Rivailler,P.; Perry,I.A.; Jang,Y.; Davis,C.T.; Chen,L.-M.; Dubovi,E.J.; Donis,R.O.
EPI281473	PB1	United States	2006-Aug-16	A/canine/New York/100528-1/2006		Other Database Import	Rivailler,P.; Perry,I.A.; Jang,Y.; Davis,C.T.; Chen,L.-M.; Dubovi,E.J.; Donis,R.O.
EPI281465	PB1	United States	2006-Aug-16	A/canine/New York/100525-1/2006		Other Database Import	Rivailler,P.; Perry,I.A.; Jang,Y.; Davis,C.T.; Chen,L.-M.; Dubovi,E.J.; Donis,R.O.
EPI281457	PB1	United States	2006-Jul-20	A/canine/Florida/89911-2/2006		Other Database Import	Rivailler,P.; Perry,I.A.; Jang,Y.; Davis,C.T.; Chen,L.-M.; Dubovi,E.J.; Donis,R.O.
EPI281449	PB1	United States	2006-Jun-20	A/canine/Florida/78592-7/2006		Other Database Import	Rivailler,P.; Perry,I.A.; Jang,Y.; Davis,C.T.; Chen,L.-M.; Dubovi,E.J.; Donis,R.O.
EPI281441	PB1	United States	2006-Jun-20	A/canine/Florida/78592-6/2006		Other Database Import	Rivailler,P.; Perry,I.A.; Jang,Y.; Davis,C.T.; Chen,L.-M.; Dubovi,E.J.; Donis,R.O.
EPI281433	PB1	United States	2006-Jun-20	A/canine/Florida/78592-2/2006		Other Database Import	Rivailler,P.; Perry,I.A.; Jang,Y.; Davis,C.T.; Chen,L.-M.; Dubovi,E.J.; Donis,R.O.
EPI281425	PB1	United States	2006-Jun-06	A/canine/California/70645-4/2006		Other Database Import	Rivailler,P.; Perry,I.A.; Jang,Y.; Davis,C.T.; Chen,L.-M.; Dubovi,E.J.; Donis,R.O.
EPI281417	PB1	United States	2006-Mar-20	A/canine/Colorado/30604/2006		Other Database Import	Rivailler,P.; Perry,I.A.; Jang,Y.; Davis,C.T.; Chen,L.-M.; Dubovi,E.J.; Donis,R.O.
EPI281409	PB1	United States	2006-Feb-17	A/canine/Colorado/17864/2006		Other Database Import	Rivailler,P.; Perry,I.A.; Jang,Y.; Davis,C.T.; Chen,L.-M.; Dubovi,E.J.; Donis,R.O.
EPI281401	PB1	United States	2006-Feb-17	A/canine/Colorado/17864/2006		Other Database Import	Rivailler,P.; Perry,I.A.; Jang,Y.; Davis,C.T.; Chen,L.-M.; Dubovi,E.J.; Donis,R.O.
EPI281393	PB1	United States	2006-Jan-25	A/canine/Colorado/8880/2006		Other Database Import	Rivailler,P.; Perry,I.A.; Jang,Y.; Davis,C.T.; Chen,L.-M.; Dubovi,E.J.; Donis,R.O.
EPI281385	PB1	United States	2006-Jan-16	A/canine/New York/4986-2/2006		Other Database Import	Rivailler,P.; Perry,I.A.; Jang,Y.; Davis,C.T.; Chen,L.-M.; Dubovi,E.J.; Donis,R.O.
EPI281377	PB1	United States	2006-Jan-16	A/canine/New York/5183-6/2006		Other Database Import	Rivailler,P.; Perry,I.A.; Jang,Y.; Davis,C.T.; Chen,L.-M.; Dubovi,E.J.; Donis,R.O.
EPI281369	PB1	United States	2006-Jan-16	A/canine/New York/5183-6/2006		Other Database Import	Rivailler,P.; Perry,I.A.; Jang,Y.; Davis,C.T.; Chen,L.-M.; Dubovi,E.J.; Donis,R.O.
EPI281313	PB1	United States	2005-Sep-30	A/canine/New York/115809/2005		Other Database Import	Rivailler,P.; Perry,I.A.; Jang,Y.; Davis,C.T.; Chen,L.-M.; Dubovi,E.J.; Donis,R.O.
EPI226914	PB1	United States	2005-Jan-01	A/canine/Miami/2005		Other Database Import	Kouo,T.S.; Chen,L.-M.; Donis,R.O.
EPI226908	PB1	United States	2005-Jan-01	A/canine/Jacksonville/2005		Other Database Import	Kouo,T.S.; Chen,L.-M.; Donis,R.O.
EPI398885	PB1	Korea, Republic of	2011-Jul-01	A/equine/Kyonggi/SA1/2011		Other Database Import	Na,W.; Hong,M.; Kim,H.; Kim,J.; Song,D.; Kang,B.
EPI332928	PB1	United States	1979-Jan-01	A/equine/New Market/1/1979		Other Database Import	The NIAID Influenza Genome Sequencing Consortium
EPI281601	PB1	United States	2007-Sep-26	A/equine/New York/146066/2007		Other Database Import	Rivailler,P.; Perry,I.A.; Jang,Y.; Davis,C.T.; Chen,L.-M.; Dubovi,E.J.; Donis,R.O.
EPI281593	PB1	United States	2005-Nov-08	A/equine/Virginia/131054-3/2005		Other Database Import	Rivailler,P.; Perry,I.A.; Jang,Y.; Davis,C.T.; Chen,L.-M.; Dubovi,E.J.; Donis,R.O.
EPI281545	PB1	United States	2007-Nov-16	A/equine/Montana/9233/2007		Other Database Import	Rivailler,P.; Perry,I.A.; Jang,Y.; Davis,C.T.; Chen,L.-M.; Dubovi,E.J.; Donis,R.O.
EPI281361	PB1	United States	2005-Jan-01	A/equine/Ohio/113461-3/2005		Other Database Import	Rivailler,P.; Perry,I.A.; Jang,Y.; Davis,C.T.; Chen,L.-M.; Dubovi,E.J.; Donis,R.O.
EPI281353	PB1	United States	2005-Jan-01	A/equine/Ohio/113461-1/2005		Other Database Import	Rivailler,P.; Perry,I.A.; Jang,Y.; Davis,C.T.; Chen,L.-M.; Dubovi,E.J.; Donis,R.O.
EPI281345	PB1	United States	2005-Jan-01	A/equine/Ohio/113461-2/2005		Other Database Import	Rivailler,P.; Perry,I.A.; Jang,Y.; Davis,C.T.; Chen,L.-M.; Dubovi,E.J.; Donis,R.O.
EPI281337	PB1	United States	2005-Oct-06	A/equine/Texas/117793/2005		Other Database Import	Rivailler,P.; Perry,I.A.; Jang,Y.; Davis,C.T.; Chen,L.-M.; Dubovi,E.J.; Donis,R.O.
EPI281329	PB1	United States	2005-Jan-01	A/equine/Ohio/113461-2/2005		Other Database Import	Rivailler,P.; Perry,I.A.; Jang,Y.; Davis,C.T.; Chen,L.-M.; Dubovi,E.J.; Donis,R.O.
EPI281321	PB1	United States	2005-Oct-06	A/equine/Texas/117793/2005		Other Database Import	Rivailler,P.; Perry,I.A.; Jang,Y.; Davis,C.T.; Chen,L.-M.; Dubovi,E.J.; Donis,R.O.
EPI314453	PB1	Japan	2007-Jan-01	A/equine/Tottori/1/07		Other Database Import	Said,A.W.; Kodani,M.; Usui,T.; Fujimoto,Y.; Ito,T.; Yamaguchi,T.
EPI347188	PB1	Greece	2003-Jun-01	A/equine/Athens/02/2003		Other Database Import	Bountouri,M.; Ntafis,V.; Fragkiadaki,E.; Xylouri,E.
EPI383944	PB1	Kazakhstan	2007-Sep-03	A/equine/Almaty/26/2007		Other Database Import	Kydyrmanov,A.; Karamendin,K.; Sayatov,M.; Zhumatov,K.; Ishmukhametova,N.; Assanova,S.
EPI243545	PB1	China	2007-Dec-03	A/equine/Huabei/1/2007		Other Database Import	Jiang,T.Z.; Han,C.H.; Lin,J.; Liu,Y.H.; Bi,D.R.
EPI242351	PB1		1978-Jan-01	A/equine/Kascakew/1/1978		Other Database Import	The NIAID Influenza Genome Sequencing Consortium
EPI241781	PB1	Japan	2009-Jan-01	A/equine/Yokohama/aq19/2009		Other Database Import	Jizou,M.; Kida,H.; Sakoda,Y.; Okamatsu,M.
EPI240688	PB1	Argentina	1993-Jan-01	A/equine/La Plata/1993		Other Database Import	Jizou,M.; Kida,H.; Sakoda,Y.; Okamatsu,M.
EPI240680	PB1	Japan	2008-Jan-01	A/equine/Hokkaido/I828/2008		Other Database Import	Jizou,M.; Kida,H.; Sakoda,Y.; Okamatsu,M.
EPI240116	PB1	United States	1981-Jan-01	A/equine/Kentucky/1/1981		Other Database Import	The NIAID Influenza Genome Sequencing Consortium
EPI238716	PB1	Japan	1993-Jan-01	A/equine/Avesta/1993		Other Database Import	Jizou,M.; Kida,H.; Sakoda,Y.; Okamatsu,M.
EPI235935	PB1	United States	2002-Jan-01	A/equine/North Carolina/152429/2002		Other Database Import	Kim,L.M.; Scott,M.A.; Suarez,D.L.; Spackman,E.; Swayne,D.E.; Senne,D.A.; Afonso,C.L.; Payne,T.; Chester,N.
EPI347190	PB1	Greece	2007-May-01	A/equine/Athens/04/2007		Other Database Import	Bountouri,M.; Ntafis,V.; Fragkiadaki,E.; Xylouri,E.
EPI242363	PB1	Czech Republic	1956-Jan-01	A/equine/Prague/E5203/1956		Other Database Import	Kim,L.M.; Scott,M.A.; Suarez,D.L.; Spackman,E.; Swayne,D.E.; Afonso,C.L.
EPI243116	PB1	Czech Republic	1956-Jan-05	A/equine/Prague/1956		Other Database Import	Lupfer,C.; Tepper,S.; Pastey,M.
EPI314121	PB1	Czech Republic	1956-Jun-11	A/equine/Prague/2/1956		Other Database Import	The NIAID Influenza Genome Sequencing Consortium
EPI408025	PB1	Czech Republic	1956-Jan-01	A/equine/Prague/1956		Other Database Import	Wentworth,D.E.; Dugan,V.; Halpin,R.; Lin,X.; Wester,E.; Bera,J.; Ghedin,E.; Fedorova,N.; Tsitrin,T.; Stockwell,T.; Amedeo,P.; Bishop,B.; Edworthy,P.; Gupta,N.; Katzel,D.; Li,K.; Schobel,S.; Shrivastava,S.; Thovarai,V.; Wang,S.; Webster,R.; Krauss,S.; Bao,Y.; Sanders,R.; Dernovoy,D.; Kiryutin,B.; Lipman,D.J.; Tatusova,T.
